# Supplementary material for: Platinum(iv)-azido monocarboxylato complexes are photocytotoxic under irradiation with visible light
Source: Dalton Trans. 2021 Jul 12;50(30):10593–607. doi: 10.1039/d1dt01730f (PMC8335519; doi:10.1039/d1dt01730f)
Supplement: DT-050-D1DT01730F-s002 [file DT-050-D1DT01730F-s002.cif]

# Electronic Supplementary Material (ESI) for Dalton Transactions.
# This journal is © The Royal Society of Chemistry 2021

####################################################################### 
# 
# This file contains crystal structure data downloaded from the 
# Cambridge Structural Database (CSD) hosted by the Cambridge 
# Crystallographic Data Centre (CCDC).
# 
# Full information about CCDC data access policies and citation 
# guidelines are available at http://www.ccdc.cam.ac.uk/access/V1 
# 
# Audit and citation data items may have been added by the CCDC. 
# Please retain this information to preserve the provenance of 
# this file and to allow appropriate attribution of the data. 
# 
#######################################################################

data_es6
_database_code_depnum_ccdc_archive 'CCDC 1998067'
loop_
_audit_author_name
_audit_author_address
'Guy Clarkson'
;University of Warwick
United Kingdom
;
_audit_update_record             
;
2020-04-20 deposited with the CCDC.	2021-07-12 downloaded from the CCDC.
;
_audit_creation_date             2020-04-17
_audit_creation_method           
;
Olex2 1.2
(compiled 2018.05.29 svn.r3510 for OlexSys, GUI svn.r5506)
;
_shelx_SHELXL_version_number     2018/3
_chemical_name_common            ?
_chemical_name_systematic        ?
_chemical_formula_moiety         'C14 H16 N8 O5 Pt'
_chemical_formula_sum            'C14 H16 N8 O5 Pt'
_chemical_formula_weight         571.44
_chemical_melting_point          ?
_chemical_oxdiff_formula         'C20 H20 N2 O2 Pt'
loop_
_atom_type_symbol
_atom_type_description
_atom_type_scat_dispersion_real
_atom_type_scat_dispersion_imag
_atom_type_scat_source
C C 0.0033 0.0016 'International Tables Vol C Tables 4.2.6.8 and 6.1.1.4'
H H 0.0000 0.0000 'International Tables Vol C Tables 4.2.6.8 and 6.1.1.4'
N N 0.0061 0.0033 'International Tables Vol C Tables 4.2.6.8 and 6.1.1.4'
O O 0.0106 0.0060 'International Tables Vol C Tables 4.2.6.8 and 6.1.1.4'
Pt Pt -1.7033 8.3905 'International Tables Vol C Tables 4.2.6.8 and 6.1.1.4'

_shelx_space_group_comment       
;
The symmetry employed for this shelxl refinement is uniquely defined
by the following loop, which should always be used as a source of
symmetry information in preference to the above space-group names.
They are only intended as comments.
;
_space_group_crystal_system      triclinic
_space_group_IT_number           2
_space_group_name_H-M_alt        'P -1'
_space_group_name_Hall           '-P 1'
loop_
_space_group_symop_operation_xyz
'x, y, z'
'-x, -y, -z'

_cell_length_a                   8.4300(2)
_cell_length_b                   10.5284(2)
_cell_length_c                   11.9980(4)
_cell_angle_alpha                86.002(2)
_cell_angle_beta                 70.799(3)
_cell_angle_gamma                68.795(2)
_cell_volume                     936.07(5)
_cell_formula_units_Z            2
_cell_measurement_reflns_used    13790
_cell_measurement_temperature    296(2)
_cell_measurement_theta_max      30.5792
_cell_measurement_theta_min      3.5947
_shelx_estimated_absorpt_T_max   0.519
_shelx_estimated_absorpt_T_min   0.152
_exptl_absorpt_coefficient_mu    7.540
_exptl_absorpt_correction_T_max  1.00000
_exptl_absorpt_correction_T_min  0.53809
_exptl_absorpt_correction_type   multi-scan
_exptl_absorpt_process_details   
'CrysAlisPro, Agilent Technologies, Version 1.171.35.19 (release 27-10-2011 CrysAlis171 .NET) (compiled Oct 27 2011,15:02:11) Empirical absorption correction using spherical harmonics, implemented in SCALE3 ABSPACK scaling algorithm.'
_exptl_absorpt_special_details   ?
_exptl_crystal_colour            colourless
_exptl_crystal_colour_primary    colourless
_exptl_crystal_density_diffrn    2.027
_exptl_crystal_density_meas      ?
_exptl_crystal_density_method    ?
_exptl_crystal_description       block
_exptl_crystal_F_000             548
_exptl_crystal_size_max          0.4
_exptl_crystal_size_mid          0.1
_exptl_crystal_size_min          0.1
_exptl_transmission_factor_max   ?
_exptl_transmission_factor_min   ?
_diffrn_reflns_av_R_equivalents  0.0377
_diffrn_reflns_av_unetI/netI     0.0298
_diffrn_reflns_Laue_measured_fraction_full 0.995
_diffrn_reflns_Laue_measured_fraction_max 0.908
_diffrn_reflns_limit_h_max       11
_diffrn_reflns_limit_h_min       -11
_diffrn_reflns_limit_k_max       14
_diffrn_reflns_limit_k_min       -15
_diffrn_reflns_limit_l_max       17
_diffrn_reflns_limit_l_min       -16
_diffrn_reflns_number            17109
_diffrn_reflns_point_group_measured_fraction_full 0.995
_diffrn_reflns_point_group_measured_fraction_max 0.908
_diffrn_reflns_theta_full        28.500
_diffrn_reflns_theta_max         30.648
_diffrn_reflns_theta_min         3.602
_diffrn_ambient_temperature      296(2)
_diffrn_detector_area_resol_mean 10.2833
_diffrn_measured_fraction_theta_full 0.995
_diffrn_measured_fraction_theta_max 0.908
_diffrn_measurement_details      
'#__ type_ start__ end____ width___ exp.time_ 1 omega -32.00 69.00 1.0000 25.0000 omega____ theta____ kappa____ phi______ frames - 14.3621 19.0000 60.0000 101 #__ type_ start__ end____ width___ exp.time_ 2 omega -34.00 53.00 1.0000 25.0000 omega____ theta____ kappa____ phi______ frames - 14.3621 -90.0000 -9.0000 87 #__ type_ start__ end____ width___ exp.time_ 3 omega -1.00 90.00 1.0000 25.0000 omega____ theta____ kappa____ phi______ frames - 14.3621 38.0000 -90.0000 91 #__ type_ start__ end____ width___ exp.time_ 4 omega -25.00 56.00 1.0000 25.0000 omega____ theta____ kappa____ phi______ frames - 14.3621 -99.0000 90.0000 81 #__ type_ start__ end____ width___ exp.time_ 5 omega -8.00 85.00 1.0000 25.0000 omega____ theta____ kappa____ phi______ frames - 14.3621 57.0000 150.0000 93 #__ type_ start__ end____ width___ exp.time_ 6 omega -50.00 40.00 1.0000 25.0000 omega____ theta____ kappa____ phi______ frames - 14.3621 -38.0000 -150.0000 90 #__ type_ start__ end____ width___ exp.time_ 7 omega -25.00 21.00 1.0000 25.0000 omega____ theta____ kappa____ phi______ frames - -15.2996 -99.0000 0.0000 46 #__ type_ start__ end____ width___ exp.time_ 8 omega -93.00 -37.00 1.0000 25.0000 omega____ theta____ kappa____ phi______ frames - -15.2996 155.0000 106.0000 56'
_diffrn_measurement_device_type  'Xcalibur, Ruby, Gemini'
_diffrn_measurement_method       '\w scans'
_diffrn_orient_matrix_UB_11      -0.0490137000
_diffrn_orient_matrix_UB_12      0.0019950000
_diffrn_orient_matrix_UB_13      -0.0385461000
_diffrn_orient_matrix_UB_21      -0.0530896000
_diffrn_orient_matrix_UB_22      -0.0315706000
_diffrn_orient_matrix_UB_23      0.0423088000
_diffrn_orient_matrix_UB_31      -0.0624210000
_diffrn_orient_matrix_UB_32      0.0650973000
_diffrn_orient_matrix_UB_33      0.0255988000
_diffrn_radiation_monochromator  graphite
_diffrn_radiation_type           MoK\a
_diffrn_radiation_wavelength     0.71073
_diffrn_source                   'Enhance (Mo) X-ray Source'
_reflns_Friedel_coverage         0.000
_reflns_Friedel_fraction_full    .
_reflns_Friedel_fraction_max     .
_reflns_number_gt                5013
_reflns_number_total             5253
_reflns_odcompleteness_completeness 99.80
_reflns_odcompleteness_iscentric 1
_reflns_odcompleteness_theta     28.02
_reflns_special_details          
;
 Reflections were merged by SHELXL according to the crystal
 class for the calculation of statistics and refinement.
 
 _reflns_Friedel_fraction is defined as the number of unique
 Friedel pairs measured divided by the number that would be
 possible theoretically, ignoring centric projections and
 systematic absences.
;
_reflns_threshold_expression     'I > 2\s(I)'
_computing_cell_refinement       
'CrysAlisPro, Agilent Technologies, Version 1.171.35.19 (release 27-10-2011 CrysAlis171 .NET) (compiled Oct 27 2011,15:02:11)'
_computing_data_collection       
'CrysAlisPro, Agilent Technologies, Version 1.171.35.19 (release 27-10-2011 CrysAlis171 .NET) (compiled Oct 27 2011,15:02:11)'
_computing_data_reduction        
'CrysAlisPro, Agilent Technologies, Version 1.171.35.19 (release 27-10-2011 CrysAlis171 .NET) (compiled Oct 27 2011,15:02:11)'
_computing_molecular_graphics    'Olex2 (Dolomanov et al., 2009)'
_computing_publication_material  'Olex2 (Dolomanov et al., 2009)'
_computing_structure_refinement  'ShelXL (Sheldrick, 2015)'
_computing_structure_solution    'XS (Sheldrick, 2008)'
_refine_diff_density_max         1.139
_refine_diff_density_min         -0.562
_refine_diff_density_rms         0.086
_refine_ls_extinction_coef       .
_refine_ls_extinction_method     none
_refine_ls_goodness_of_fit_ref   1.070
_refine_ls_hydrogen_treatment    constr
_refine_ls_matrix_type           full
_refine_ls_number_parameters     255
_refine_ls_number_reflns         5253
_refine_ls_number_restraints     0
_refine_ls_R_factor_all          0.0189
_refine_ls_R_factor_gt           0.0175
_refine_ls_restrained_S_all      1.070
_refine_ls_shift/su_max          0.002
_refine_ls_shift/su_mean         0.000
_refine_ls_structure_factor_coef Fsqd
_refine_ls_weighting_details     
'w=1/[\s^2^(Fo^2^)+(0.0159P)^2^+0.2003P] where P=(Fo^2^+2Fc^2^)/3'
_refine_ls_weighting_scheme      calc
_refine_ls_wR_factor_gt          0.0408
_refine_ls_wR_factor_ref         0.0415
_refine_special_details          ?
_olex2_refinement_description    
;
1. Fixed Uiso
 At 1.2 times of:
  All C(H) groups, All C(H,H) groups
 At 1.5 times of:
  All O(H) groups
2.a Secondary CH2 refined with riding coordinates:
 C3(H3A,H3B), C4(H4A,H4B)
2.b Aromatic/amide H refined with riding coordinates:
 C11(H11), C12(H12), C13(H13), C14(H14), C15(H15), C21(H21), C22(H22),
 C23(H23), C24(H24), C25(H25)
2.c Idealised tetrahedral OH refined as rotating group:
 O01(H01), O6(H6)
;
_atom_sites_solution_hydrogens   geom
_atom_sites_solution_primary     direct
_atom_sites_solution_secondary   ?
loop_
_atom_site_label
_atom_site_type_symbol
_atom_site_fract_x
_atom_site_fract_y
_atom_site_fract_z
_atom_site_U_iso_or_equiv
_atom_site_adp_type
_atom_site_occupancy
_atom_site_site_symmetry_order
_atom_site_calc_flag
_atom_site_refinement_flags_posn
_atom_site_refinement_flags_adp
_atom_site_refinement_flags_occupancy
_atom_site_disorder_assembly
_atom_site_disorder_group
Pt1 Pt 0.23102(2) 0.37015(2) 0.28765(2) 0.02468(3) Uani 1 1 d . . . . .
O01 O 0.2560(3) 0.52340(18) 0.35919(15) 0.0356(4) Uani 1 1 d . . . . .
H01 H 0.166860 0.557503 0.417119 0.053 Uiso 1 1 calc GR . . . .
O1 O 0.1886(2) 0.22863(17) 0.20768(16) 0.0330(4) Uani 1 1 d . . . . .
C2 C 0.2947(3) 0.1013(2) 0.1841(2) 0.0337(5) Uani 1 1 d . . . . .
O2 O 0.4289(3) 0.04850(19) 0.2115(2) 0.0571(6) Uani 1 1 d . . . . .
C3 C 0.2343(4) 0.0243(2) 0.1133(3) 0.0434(6) Uani 1 1 d . . . . .
H3A H 0.106978 0.041479 0.150868 0.052 Uiso 1 1 calc R . . . .
H3B H 0.251235 0.057995 0.034499 0.052 Uiso 1 1 calc R . . . .
C4 C 0.3384(4) -0.1280(3) 0.1040(2) 0.0448(7) Uani 1 1 d . . . . .
H4A H 0.315586 -0.169828 0.044244 0.054 Uiso 1 1 calc R . . . .
H4B H 0.466035 -0.143629 0.077846 0.054 Uiso 1 1 calc R . . . .
C5 C 0.2916(4) -0.1975(3) 0.2182(2) 0.0388(6) Uani 1 1 d . . . . .
O5 O 0.1767(3) -0.1431(2) 0.3075(2) 0.0670(6) Uani 1 1 d . . . . .
O6 O 0.3936(3) -0.32766(18) 0.2066(2) 0.0559(6) Uani 1 1 d . . . . .
H6 H 0.352244 -0.366495 0.264303 0.084 Uiso 1 1 calc GR . . . .
N10 N 0.1657(3) 0.4941(2) 0.15862(17) 0.0283(4) Uani 1 1 d . . . . .
C11 C 0.2549(3) 0.4550(3) 0.0442(2) 0.0348(5) Uani 1 1 d . . . . .
H11 H 0.347080 0.370131 0.024099 0.042 Uiso 1 1 calc R . . . .
C12 C 0.2135(4) 0.5370(3) -0.0443(2) 0.0407(6) Uani 1 1 d . . . . .
H12 H 0.278065 0.508009 -0.123113 0.049 Uiso 1 1 calc R . . . .
C13 C 0.0757(4) 0.6627(3) -0.0156(3) 0.0438(6) Uani 1 1 d . . . . .
H13 H 0.043253 0.718457 -0.074143 0.053 Uiso 1 1 calc R . . . .
C14 C -0.0128(4) 0.7032(3) 0.1030(3) 0.0474(7) Uani 1 1 d . . . . .
H14 H -0.104299 0.788157 0.125040 0.057 Uiso 1 1 calc R . . . .
C15 C 0.0343(4) 0.6184(2) 0.1877(2) 0.0380(5) Uani 1 1 d . . . . .
H15 H -0.025428 0.646895 0.267056 0.046 Uiso 1 1 calc R . . . .
N20 N 0.2912(3) 0.2563(2) 0.42220(17) 0.0305(4) Uani 1 1 d . . . . .
C21 C 0.4107(4) 0.2724(3) 0.4657(2) 0.0397(6) Uani 1 1 d . . . . .
H21 H 0.470873 0.330807 0.429840 0.048 Uiso 1 1 calc R . . . .
C22 C 0.4466(4) 0.2047(3) 0.5622(3) 0.0525(7) Uani 1 1 d . . . . .
H22 H 0.530618 0.216662 0.590719 0.063 Uiso 1 1 calc R . . . .
C23 C 0.3570(5) 0.1193(3) 0.6156(3) 0.0563(9) Uani 1 1 d . . . . .
H23 H 0.379649 0.072696 0.680748 0.068 Uiso 1 1 calc R . . . .
C24 C 0.2332(4) 0.1035(3) 0.5718(3) 0.0496(7) Uani 1 1 d . . . . .
H24 H 0.170821 0.046475 0.607391 0.060 Uiso 1 1 calc R . . . .
C25 C 0.2026(4) 0.1727(3) 0.4751(2) 0.0398(6) Uani 1 1 d . . . . .
H25 H 0.119049 0.161726 0.445432 0.048 Uiso 1 1 calc R . . . .
N30 N 0.4939(3) 0.3227(2) 0.18394(19) 0.0359(5) Uani 1 1 d . . . . .
N31 N 0.6122(3) 0.2226(2) 0.1974(2) 0.0403(5) Uani 1 1 d . . . . .
N32 N 0.7355(4) 0.1325(3) 0.2008(3) 0.0720(9) Uani 1 1 d . . . . .
N40 N -0.0337(3) 0.4337(2) 0.39249(18) 0.0347(4) Uani 1 1 d . . . . .
N41 N -0.1389(3) 0.4115(3) 0.35646(19) 0.0490(6) Uani 1 1 d . . . . .
N42 N -0.2484(5) 0.3984(5) 0.3297(3) 0.1047(14) Uani 1 1 d . . . . .

loop_
_atom_site_aniso_label
_atom_site_aniso_U_11
_atom_site_aniso_U_22
_atom_site_aniso_U_33
_atom_site_aniso_U_23
_atom_site_aniso_U_13
_atom_site_aniso_U_12
Pt1 0.02733(6) 0.02391(5) 0.02328(5) 0.00397(3) -0.00928(4) -0.00930(4)
O01 0.0470(11) 0.0337(9) 0.0294(8) -0.0001(7) -0.0099(8) -0.0201(9)
O1 0.0356(10) 0.0254(8) 0.0391(9) -0.0009(7) -0.0158(8) -0.0083(7)
C2 0.0383(13) 0.0280(11) 0.0367(12) 0.0058(10) -0.0141(10) -0.0130(10)
O2 0.0576(13) 0.0329(10) 0.0925(17) 0.0030(10) -0.0491(13) -0.0073(9)
C3 0.0605(18) 0.0301(12) 0.0486(15) 0.0067(11) -0.0296(14) -0.0168(12)
C4 0.0596(18) 0.0315(13) 0.0449(15) 0.0009(11) -0.0156(14) -0.0191(13)
C5 0.0387(14) 0.0326(12) 0.0436(14) -0.0010(11) -0.0088(12) -0.0148(11)
O5 0.0659(14) 0.0505(12) 0.0540(13) 0.0009(11) 0.0074(12) -0.0103(11)
O6 0.0589(13) 0.0322(9) 0.0578(13) 0.0074(9) -0.0010(11) -0.0124(10)
N10 0.0310(10) 0.0259(9) 0.0270(9) 0.0034(8) -0.0101(8) -0.0091(8)
C11 0.0363(13) 0.0355(12) 0.0276(11) 0.0015(10) -0.0079(10) -0.0096(10)
C12 0.0409(14) 0.0507(15) 0.0296(12) 0.0107(11) -0.0107(11) -0.0178(13)
C13 0.0470(16) 0.0436(15) 0.0426(14) 0.0202(12) -0.0213(13) -0.0157(13)
C14 0.0483(16) 0.0338(13) 0.0498(16) 0.0072(12) -0.0187(13) -0.0016(12)
C15 0.0424(14) 0.0294(11) 0.0326(12) 0.0024(10) -0.0116(11) -0.0026(11)
N20 0.0301(10) 0.0320(10) 0.0267(9) 0.0063(8) -0.0085(8) -0.0096(9)
C21 0.0379(14) 0.0445(14) 0.0375(13) 0.0050(11) -0.0175(11) -0.0114(12)
C22 0.0507(17) 0.0579(18) 0.0422(15) 0.0028(14) -0.0271(14) -0.0012(14)
C23 0.0545(19) 0.0509(17) 0.0331(14) 0.0096(13) -0.0100(13) 0.0104(15)
C24 0.0432(16) 0.0400(14) 0.0457(16) 0.0183(13) -0.0046(13) -0.0041(13)
C25 0.0376(14) 0.0379(13) 0.0404(13) 0.0136(11) -0.0101(11) -0.0139(11)
N30 0.0287(11) 0.0367(11) 0.0371(11) 0.0099(9) -0.0070(9) -0.0106(9)
N31 0.0313(11) 0.0439(12) 0.0425(12) 0.0093(10) -0.0078(10) -0.0151(10)
N32 0.0351(13) 0.0617(19) 0.100(3) 0.0295(18) -0.0141(15) -0.0080(13)
N40 0.0301(11) 0.0419(11) 0.0289(10) -0.0030(9) -0.0071(8) -0.0107(9)
N41 0.0386(13) 0.0794(18) 0.0310(11) -0.0026(11) -0.0063(10) -0.0271(13)
N42 0.065(2) 0.206(4) 0.068(2) -0.019(2) -0.0163(17) -0.077(3)

_geom_special_details            
;
 All esds (except the esd in the dihedral angle between two l.s. planes)
 are estimated using the full covariance matrix.  The cell esds are taken
 into account individually in the estimation of esds in distances, angles
 and torsion angles; correlations between esds in cell parameters are only
 used when they are defined by crystal symmetry.  An approximate (isotropic)
 treatment of cell esds is used for estimating esds involving l.s. planes.
;
loop_
_geom_bond_atom_site_label_1
_geom_bond_atom_site_label_2
_geom_bond_distance
_geom_bond_site_symmetry_2
_geom_bond_publ_flag
Pt1 O01 1.9852(15) . ?
Pt1 O1 2.0196(16) . ?
Pt1 N10 2.040(2) . ?
Pt1 N20 2.032(2) . ?
Pt1 N30 2.045(2) . ?
Pt1 N40 2.049(2) . ?
O01 H01 0.8200 . ?
O1 C2 1.302(3) . ?
C2 O2 1.209(3) . ?
C2 C3 1.522(3) . ?
C3 H3A 0.9700 . ?
C3 H3B 0.9700 . ?
C3 C4 1.516(3) . ?
C4 H4A 0.9700 . ?
C4 H4B 0.9700 . ?
C4 C5 1.510(4) . ?
C5 O5 1.190(3) . ?
C5 O6 1.317(3) . ?
O6 H6 0.8200 . ?
N10 C11 1.340(3) . ?
N10 C15 1.350(3) . ?
C11 H11 0.9300 . ?
C11 C12 1.376(4) . ?
C12 H12 0.9300 . ?
C12 C13 1.381(4) . ?
C13 H13 0.9300 . ?
C13 C14 1.386(4) . ?
C14 H14 0.9300 . ?
C14 C15 1.368(4) . ?
C15 H15 0.9300 . ?
N20 C21 1.341(3) . ?
N20 C25 1.349(3) . ?
C21 H21 0.9300 . ?
C21 C22 1.379(4) . ?
C22 H22 0.9300 . ?
C22 C23 1.372(5) . ?
C23 H23 0.9300 . ?
C23 C24 1.375(5) . ?
C24 H24 0.9300 . ?
C24 C25 1.374(4) . ?
C25 H25 0.9300 . ?
N30 N31 1.206(3) . ?
N31 N32 1.137(3) . ?
N40 N41 1.202(3) . ?
N41 N42 1.126(4) . ?

loop_
_geom_angle_atom_site_label_1
_geom_angle_atom_site_label_2
_geom_angle_atom_site_label_3
_geom_angle
_geom_angle_site_symmetry_1
_geom_angle_site_symmetry_3
_geom_angle_publ_flag
O01 Pt1 O1 174.21(7) . . ?
O01 Pt1 N10 88.86(7) . . ?
O01 Pt1 N20 88.19(8) . . ?
O01 Pt1 N30 86.95(8) . . ?
O01 Pt1 N40 88.92(8) . . ?
O1 Pt1 N10 85.90(7) . . ?
O1 Pt1 N20 96.99(8) . . ?
O1 Pt1 N30 95.18(8) . . ?
O1 Pt1 N40 88.74(8) . . ?
N10 Pt1 N30 86.73(8) . . ?
N10 Pt1 N40 91.13(8) . . ?
N20 Pt1 N10 176.76(7) . . ?
N20 Pt1 N30 94.45(8) . . ?
N20 Pt1 N40 87.48(8) . . ?
N30 Pt1 N40 175.38(7) . . ?
Pt1 O01 H01 109.5 . . ?
C2 O1 Pt1 125.06(16) . . ?
O1 C2 C3 112.2(2) . . ?
O2 C2 O1 125.2(2) . . ?
O2 C2 C3 122.6(2) . . ?
C2 C3 H3A 109.2 . . ?
C2 C3 H3B 109.2 . . ?
H3A C3 H3B 107.9 . . ?
C4 C3 C2 111.9(2) . . ?
C4 C3 H3A 109.2 . . ?
C4 C3 H3B 109.2 . . ?
C3 C4 H4A 108.7 . . ?
C3 C4 H4B 108.7 . . ?
H4A C4 H4B 107.6 . . ?
C5 C4 C3 114.1(2) . . ?
C5 C4 H4A 108.7 . . ?
C5 C4 H4B 108.7 . . ?
O5 C5 C4 125.0(3) . . ?
O5 C5 O6 123.6(3) . . ?
O6 C5 C4 111.3(2) . . ?
C5 O6 H6 109.5 . . ?
C11 N10 Pt1 120.72(17) . . ?
C11 N10 C15 119.1(2) . . ?
C15 N10 Pt1 120.18(16) . . ?
N10 C11 H11 119.1 . . ?
N10 C11 C12 121.7(2) . . ?
C12 C11 H11 119.1 . . ?
C11 C12 H12 120.1 . . ?
C11 C12 C13 119.7(2) . . ?
C13 C12 H12 120.1 . . ?
C12 C13 H13 121.0 . . ?
C12 C13 C14 118.0(3) . . ?
C14 C13 H13 121.0 . . ?
C13 C14 H14 120.0 . . ?
C15 C14 C13 120.1(3) . . ?
C15 C14 H14 120.0 . . ?
N10 C15 C14 121.4(2) . . ?
N10 C15 H15 119.3 . . ?
C14 C15 H15 119.3 . . ?
C21 N20 Pt1 119.48(17) . . ?
C21 N20 C25 119.1(2) . . ?
C25 N20 Pt1 121.19(17) . . ?
N20 C21 H21 119.2 . . ?
N20 C21 C22 121.6(3) . . ?
C22 C21 H21 119.2 . . ?
C21 C22 H22 120.4 . . ?
C23 C22 C21 119.2(3) . . ?
C23 C22 H22 120.4 . . ?
C22 C23 H23 120.4 . . ?
C22 C23 C24 119.2(3) . . ?
C24 C23 H23 120.4 . . ?
C23 C24 H24 120.3 . . ?
C25 C24 C23 119.4(3) . . ?
C25 C24 H24 120.3 . . ?
N20 C25 C24 121.3(3) . . ?
N20 C25 H25 119.3 . . ?
C24 C25 H25 119.3 . . ?
N31 N30 Pt1 122.00(17) . . ?
N32 N31 N30 172.9(3) . . ?
N41 N40 Pt1 118.17(17) . . ?
N42 N41 N40 174.3(3) . . ?

loop_
_geom_hbond_atom_site_label_D
_geom_hbond_atom_site_label_H
_geom_hbond_atom_site_label_A
_geom_hbond_distance_DH
_geom_hbond_distance_HA
_geom_hbond_distance_DA
_geom_hbond_angle_DHA
_geom_hbond_site_symmetry_A
_geom_hbond_publ_flag
O01 H01 N40 0.82 2.18 2.915(3) 149.1 2_566 yes
O6 H6 O01 0.82 1.79 2.583(2) 164.0 1_545 yes

_shelx_res_file                  
;
TITL es6 in P1 #1
    es6.res
    created by SHELXL-2018/3 at 14:30:10 on 17-Apr-2020
REM reset to P1 #1
REM yellowish block 0.40 0.10 0.10 0.53 1.00 3.59 30.58
CELL 0.71073 8.429972 10.528358 11.998003 86.0023 70.7988 68.7953
ZERR 2 0.000242 0.000235 0.000351 0.0021 0.0026 0.0024
LATT 1
SFAC C H N O Pt
UNIT 28 32 16 10 2
EQIV $1 +X,-1+Y,+Z
EQIV $2 -X,1-Y,1-Z

L.S. 12 0 0
PLAN  20
SIZE 0.1 0.1 0.4
TEMP 23(2)
HTAB O6 O01_$1
HTAB O01 N40_$2
HTAB
BOND $H
fmap 2
acta 57
OMIT -4 -10 3
OMIT 4 9 0
REM <olex2.extras>
REM <HklSrc "%./es6.hkl">
REM </olex2.extras>

WGHT    0.015900    0.200300
FVAR       3.63953
PT1   5    0.231018    0.370155    0.287652    11.00000    0.02733    0.02391 =
         0.02328    0.00397   -0.00928   -0.00930
O01   4    0.255951    0.523403    0.359190    11.00000    0.04701    0.03372 =
         0.02939   -0.00006   -0.00995   -0.02007
AFIX 147
H01   2    0.166860    0.557503    0.417119    11.00000   -1.50000
AFIX   0
O1    4    0.188637    0.228627    0.207675    11.00000    0.03561    0.02538 =
         0.03907   -0.00087   -0.01576   -0.00835
C2    1    0.294722    0.101285    0.184088    11.00000    0.03831    0.02796 =
         0.03671    0.00582   -0.01415   -0.01297
O2    4    0.428874    0.048501    0.211514    11.00000    0.05761    0.03289 =
         0.09250    0.00301   -0.04909   -0.00733
C3    1    0.234319    0.024290    0.113281    11.00000    0.06050    0.03006 =
         0.04861    0.00674   -0.02961   -0.01680
AFIX  23
H3A   2    0.106978    0.041479    0.150868    11.00000   -1.20000
H3B   2    0.251235    0.057995    0.034499    11.00000   -1.20000
AFIX   0
C4    1    0.338368   -0.128038    0.104038    11.00000    0.05959    0.03153 =
         0.04486    0.00088   -0.01562   -0.01913
AFIX  23
H4A   2    0.315586   -0.169828    0.044244    11.00000   -1.20000
H4B   2    0.466035   -0.143629    0.077846    11.00000   -1.20000
AFIX   0
C5    1    0.291554   -0.197455    0.218174    11.00000    0.03871    0.03258 =
         0.04359   -0.00098   -0.00883   -0.01483
O5    4    0.176730   -0.143131    0.307492    11.00000    0.06592    0.05047 =
         0.05404    0.00092    0.00739   -0.01028
O6    4    0.393608   -0.327661    0.206641    11.00000    0.05893    0.03225 =
         0.05783    0.00743   -0.00101   -0.01240
AFIX 147
H6    2    0.352244   -0.366495    0.264303    11.00000   -1.50000
AFIX   0
N10   3    0.165743    0.494099    0.158615    11.00000    0.03103    0.02594 =
         0.02698    0.00337   -0.01006   -0.00912
C11   1    0.254852    0.454976    0.044219    11.00000    0.03633    0.03554 =
         0.02761    0.00153   -0.00791   -0.00958
AFIX  43
H11   2    0.347080    0.370131    0.024099    11.00000   -1.20000
AFIX   0
C12   1    0.213495    0.537049   -0.044320    11.00000    0.04094    0.05073 =
         0.02963    0.01069   -0.01068   -0.01780
AFIX  43
H12   2    0.278065    0.508009   -0.123113    11.00000   -1.20000
AFIX   0
C13   1    0.075694    0.662705   -0.015630    11.00000    0.04704    0.04356 =
         0.04261    0.02023   -0.02130   -0.01569
AFIX  43
H13   2    0.043253    0.718457   -0.074143    11.00000   -1.20000
AFIX   0
C14   1   -0.012774    0.703195    0.102996    11.00000    0.04829    0.03382 =
         0.04984    0.00722   -0.01870   -0.00164
AFIX  43
H14   2   -0.104299    0.788157    0.125040    11.00000   -1.20000
AFIX   0
C15   1    0.034342    0.618351    0.187731    11.00000    0.04244    0.02940 =
         0.03255    0.00238   -0.01161   -0.00261
AFIX  43
H15   2   -0.025428    0.646895    0.267056    11.00000   -1.20000
AFIX   0
N20   3    0.291162    0.256300    0.422202    11.00000    0.03009    0.03205 =
         0.02670    0.00635   -0.00848   -0.00956
C21   1    0.410705    0.272444    0.465680    11.00000    0.03791    0.04450 =
         0.03750    0.00495   -0.01747   -0.01144
AFIX  43
H21   2    0.470873    0.330807    0.429840    11.00000   -1.20000
AFIX   0
C22   1    0.446608    0.204665    0.562187    11.00000    0.05068    0.05790 =
         0.04216    0.00284   -0.02712   -0.00123
AFIX  43
H22   2    0.530618    0.216662    0.590719    11.00000   -1.20000
AFIX   0
C23   1    0.356979    0.119332    0.615628    11.00000    0.05447    0.05090 =
         0.03306    0.00956   -0.00997    0.01040
AFIX  43
H23   2    0.379649    0.072696    0.680748    11.00000   -1.20000
AFIX   0
C24   1    0.233243    0.103523    0.571833    11.00000    0.04324    0.03997 =
         0.04569    0.01833   -0.00461   -0.00409
AFIX  43
H24   2    0.170821    0.046475    0.607391    11.00000   -1.20000
AFIX   0
C25   1    0.202564    0.172727    0.475068    11.00000    0.03760    0.03790 =
         0.04036    0.01363   -0.01010   -0.01391
AFIX  43
H25   2    0.119049    0.161726    0.445432    11.00000   -1.20000
AFIX   0
N30   3    0.493877    0.322696    0.183935    11.00000    0.02870    0.03668 =
         0.03714    0.00995   -0.00703   -0.01061
N31   3    0.612213    0.222596    0.197408    11.00000    0.03134    0.04391 =
         0.04251    0.00931   -0.00776   -0.01511
N32   3    0.735547    0.132485    0.200812    11.00000    0.03514    0.06174 =
         0.10049    0.02946   -0.01413   -0.00805
N40   3   -0.033662    0.433666    0.392491    11.00000    0.03008    0.04194 =
         0.02889   -0.00301   -0.00713   -0.01070
N41   3   -0.138866    0.411479    0.356461    11.00000    0.03857    0.07942 =
         0.03098   -0.00260   -0.00626   -0.02714
N42   3   -0.248426    0.398446    0.329728    11.00000    0.06483    0.20615 =
         0.06763   -0.01904   -0.01634   -0.07657
HKLF 4


REM  es6 in P1 #1
REM wR2 = 0.0415, GooF = S = 1.070, Restrained GooF = 1.070 for all data
REM R1 = 0.0175 for 5013 Fo > 4sig(Fo) and 0.0189 for all 5253 data
REM 255 parameters refined using 0 restraints

END

WGHT      0.0159      0.2003

REM Instructions for potential hydrogen bonds
HTAB O01 N40_$2
HTAB O01 N41_$2
HTAB O6 O01_$1
EQIV $3 -x+1, -y, -z
HTAB C12 O6_$3
EQIV $4 -x, -y+1, -z
HTAB C12 N42_$4
EQIV $5 x+1, y, z
HTAB C21 N42_$5
EQIV $6 -x, -y, -z+1
HTAB C24 O5_$6

REM Highest difference peak  1.139,  deepest hole -0.562,  1-sigma level  0.086
Q1    1   0.1601  0.4407  0.3147  11.00000  0.05    1.14
Q2    1   0.3134  0.2930  0.2598  11.00000  0.05    0.93
Q3    1   0.1477  0.3417  0.2974  11.00000  0.05    0.92
Q4    1   0.1923  0.3841  0.2321  11.00000  0.05    0.81
Q5    1   0.2331  0.2798  0.2639  11.00000  0.05    0.81
Q6    1   0.3216  0.4034  0.2643  11.00000  0.05    0.80
Q7    1   0.2550  0.3525  0.3534  11.00000  0.05    0.75
Q8    1  -0.2108  0.3045  0.3776  11.00000  0.05    0.38
Q9    1   0.1330  0.2857  0.2304  11.00000  0.05    0.37
Q10   1   0.1818  0.4882  0.0971  11.00000  0.05    0.36
Q11   1   0.2283  0.1747  0.2359  11.00000  0.05    0.35
Q12   1   0.2395  0.3044  0.4243  11.00000  0.05    0.34
Q13   1   0.2069  0.2249  0.1731  11.00000  0.05    0.34
Q14   1  -0.1184  0.3335  0.3909  11.00000  0.05    0.34
Q15   1   0.1494  0.5860 -0.0249  11.00000  0.05    0.33
Q16   1   0.2412  0.2469  0.4725  11.00000  0.05    0.31
Q17   1   0.2917  0.1311  0.5788  11.00000  0.05    0.31
Q18   1   0.1334  0.4391  0.1825  11.00000  0.05    0.30
Q19   1   0.0512  0.6973  0.0610  11.00000  0.05    0.30
Q20   1   0.3429  0.2222  0.1914  11.00000  0.05    0.30
;
_shelx_res_checksum              78151
_shelx_hkl_file                  
;
 -11  -9  -7 4993.72 542.171   3
 -11  -9  -6 6825.96 614.500   3
 -11  -9  -5 1465.63 290.795   3
 -11  -9  -4 15025.8 925.397   3
 -11  -9  -3 77.3954 144.563   3
 -11  -9  -2 9019.62 710.176   3
 -11  -8  -9 8015.77 686.256   3
 -11  -8  -8 604.846 201.273   3
 -11  -8  -7 12260.4 820.260   3
 -11  -8  -6 97.8530 131.842   3
 -11  -8  -5 10852.0 760.972   3
 -11  -8  -4 4564.99 479.039   3
 -11  -8  -3 4890.37 493.418   3
 -11  -8  -2 6056.13 566.872   3
 -11  -8  -1 640.412 198.593   3
 -11  -8   0 8439.72 681.974   3
 -11  -7 -10 12157.3 837.142   3
 -11  -7  -9 282.658 167.101   3
 -11  -7  -8 12147.0 820.101   3
 -11  -7  -7 3772.24 442.832   3
 -11  -7  -6 4257.74 464.224   3
 -11  -7  -5 9027.04 858.584   4
 -11  -7  -5 7811.60 612.778   3
 -11  -7  -4 878.374 337.245   4
 -11  -7  -4 519.411 197.565   3
 -11  -7  -3 12132.0 1033.04   4
 -11  -7  -3 12155.4 759.590   3
 -11  -7  -2 513.381 169.145   3
 -11  -7  -1 5496.25 525.748   3
 -11  -7   0 3998.27 461.231   3
 -11  -6 -11 7046.13 627.978   3
 -11  -6 -10 3081.30 401.078   3
 -11  -6  -9 4127.44 465.155   3
 -11  -6  -8 14421.7 1005.40   4
 -11  -6  -8 11330.6 759.241   3
 -11  -6  -7 309.766 230.589   4
 -11  -6  -7 28.7886 130.191   3
 -11  -6  -6 12999.6 785.989   3
 -11  -6  -6 15357.9 1091.31   4
 -11  -6  -5 898.980 302.184   4
 -11  -6  -5 909.348 204.989   3
 -11  -6  -4 8836.12 630.552   3
 -11  -6  -4 9981.97 924.437   4
 -11  -6  -3 6235.47 739.581   4
 -11  -6  -3 5576.75 513.468   3
 -11  -6  -2 3887.66 418.688   3
 -11  -6  -1 9014.20 657.587   3
 -11  -5 -11 7150.26 617.314   3
 -11  -5 -10-45.5888 142.341   3
 -11  -5 -10 529.951 226.792   4
 -11  -5  -9 13100.8 929.366   4
 -11  -5  -9 10951.0 727.283   3
 -11  -5  -8 2000.32 310.295   3
 -11  -5  -8 1973.97 386.711   4
 -11  -5  -7 12510.5 956.781   4
 -11  -5  -7 10142.0 675.336   3
 -11  -5  -6 7265.69 755.414   4
 -11  -5  -6 7141.14 549.031   3
 -11  -5  -5 3909.14 399.079   3
 -11  -5  -5 4379.57 594.786   4
 -11  -5  -4 10860.9 974.624   4
 -11  -5  -3-33.8037 161.485   4
 -11  -5  -2 11222.7 1059.37   4
 -11  -4  -9 6025.63 604.634   4
 -11  -4  -8 2747.59 442.424   4
 -11  -4  -7 16125.9 1091.20   4
 -11  -4  -6 518.484 198.517   4
 -11  -4  -5 14331.2 1101.34   4
 -11  -4  -4 1506.13 374.949   4
 -11  -4  -3 4701.39 651.340   4
 -11  -4  -2 4871.94 707.682   4
 -11  -3  -9-293.300 168.920   4
 -11  -3  -8 10060.8 813.450   4
 -11  -3  -7 3659.68 505.037   4
 -11  -3  -6 7469.45 755.857   4
 -11  -3  -5 6305.41 721.118   4
 -11  -3  -5 8132.13 618.104   2
 -11  -3  -4 248.225 235.752   4
 -11  -3  -3 6160.11 768.565   4
 -11  -3  -2-115.745 201.720   4
 -11  -2  -9 4907.69 508.992   2
 -11  -2  -8 6859.73 603.640   2
 -11  -2  -8 6744.95 645.685   4
 -11  -2  -7 728.410 211.126   2
 -11  -2  -7 337.805 154.245   4
 -11  -2  -6 13164.5 824.362   2
 -11  -2  -6 13164.0 1009.78   4
 -11  -2  -5 68.3202 118.571   2
 -11  -2  -5 183.162 203.755   4
 -11  -2  -4 7470.70 819.787   4
 -11  -2  -3 3614.46 605.697   4
 -11  -1  -9 11041.8 819.523   2
 -11  -1  -8 51.2560 102.270   2
 -11  -1  -7 5796.45 580.462   2
 -11  -1  -7 5802.97 620.054   4
 -11  -1  -6 5199.53 606.008   4
 -11  -1  -6 4540.26 510.436   2
 -11  -1  -5 2741.13 474.344   4
 -11  -1  -5 2348.95 362.488   2
 -11  -1  -4 9348.92 725.934   2
 -11  -1  -4 7124.64 803.062   4
 -11  -1  -3 58.6780 212.129   4
 -11   0  -8 2535.60 386.728   2
 -11   0  -7 7845.09 706.086   2
 -11   0  -6-236.955 187.839   2
 -11   0  -5 7472.60 676.087   2
 -11   0  -5 7368.93 759.988   4
 -11   0  -4 165.682 118.309   2
 -11   0  -4-382.157 245.879   4
 -10 -10  -7 10421.2 790.856   3
 -10 -10  -6 304.954 153.692   3
 -10 -10  -5 11783.8 814.419   3
 -10 -10  -4 3340.83 429.220   3
 -10 -10  -3 7769.42 655.162   3
 -10 -10  -2 11929.8 817.572   3
 -10 -10  -1 1214.40 286.317   3
 -10  -9  -9 155.804 131.118   3
 -10  -9  -8 9461.13 746.920   3
 -10  -9  -7 4114.44 482.034   3
 -10  -9  -6 5524.65 546.143   3
 -10  -9  -5 17347.5 974.131   3
 -10  -9  -4 925.256 234.535   3
 -10  -9  -3 20336.8 1047.97   3
 -10  -9  -2-48.0210 137.421   3
 -10  -9  -1 12345.3 821.518   3
 -10  -9  -1 14219.9 1057.81   4
 -10  -9   0 4332.20 478.232   3
 -10  -9   1 2241.79 359.859   3
 -10  -8 -11 11236.7 832.600   3
 -10  -8 -10 4632.12 510.023   3
 -10  -8  -9 4634.62 505.692   3
 -10  -8  -8 14303.6 890.106   3
 -10  -8  -7 156.730 125.021   3
 -10  -8  -6 17986.8 968.662   3
 -10  -8  -5 1303.86 267.008   3
 -10  -8  -4 14138.5 835.230   3
 -10  -8  -3 9128.27 668.181   3
 -10  -8  -2 7804.87 771.128   4
 -10  -8  -2 6097.37 542.074   3
 -10  -8  -1 11644.0 762.965   3
 -10  -8  -1 14182.5 1061.31   4
 -10  -8   0 960.893 334.938   4
 -10  -8   0 707.062 208.236   3
 -10  -8   1 8206.21 651.081   3
 -10  -8   2 444.607 150.723   3
 -10  -8   3 4282.50 497.508   3
 -10  -7 -12 3050.50 427.589   3
 -10  -7 -11 13810.9 897.862   3
 -10  -7 -10 80.8664 117.493   3
 -10  -7  -9 25807.5 1206.07   3
 -10  -7  -8 1816.16 312.781   3
 -10  -7  -7 14929.8 867.472   3
 -10  -7  -6 5837.35 522.967   3
 -10  -7  -5 5718.14 512.851   3
 -10  -7  -4 13882.4 792.109   3
 -10  -7  -3 578.107 269.276   4
 -10  -7  -3 77.7163 106.464   3
 -10  -7  -2 11928.9 737.331   3
 -10  -7  -2 11057.6 956.460   4
 -10  -7  -1 1967.39 309.044   3
 -10  -7  -1 2128.15 442.639   4
 -10  -7   0 7916.96 829.975   4
 -10  -7   0 6335.11 551.566   3
 -10  -7   1 8349.39 856.862   4
 -10  -7   1 8186.33 648.202   3
 -10  -7   2 1342.21 278.751   3
 -10  -7   3 8496.15 699.056   3
 -10  -6 -12 12078.2 832.465   3
 -10  -6 -11 1513.01 305.033   3
 -10  -6 -10 13544.7 845.692   3
 -10  -6  -9 10483.7 721.954   3
 -10  -6  -8 4100.63 439.167   3
 -10  -6  -7 16954.4 895.523   3
 -10  -6  -6-131.927 155.442   3
 -10  -6  -5 13812.2 774.816   3
 -10  -6  -4 2649.87 328.236   3
 -10  -6  -4 2912.39 486.055   4
 -10  -6  -3 10596.1 674.666   3
 -10  -6  -3 12867.7 1016.82   4
 -10  -6  -2 13614.5 1070.89   4
 -10  -6  -2 10811.2 682.162   3
 -10  -6  -1 2042.76 297.444   3
 -10  -6  -1 2751.36 516.240   4
 -10  -6   0 16465.3 1216.79   4
 -10  -6   0 14192.9 817.246   3
 -10  -6   1-23.0598 118.020   3
 -10  -6   1-8.40132 165.670   4
 -10  -6   2 9766.34 714.915   3
 -10  -5 -13 8739.37 694.438   3
 -10  -5 -12 8073.38 655.078   3
 -10  -5 -11 3404.00 417.161   3
 -10  -5 -10 14484.3 850.351   3
 -10  -5  -9 213.877 153.564   3
 -10  -5  -8 16099.9 856.292   3
 -10  -5  -7 2948.79 355.380   3
 -10  -5  -6 10319.4 850.567   4
 -10  -5  -6 10165.1 639.299   3
 -10  -5  -5 11903.8 939.855   4
 -10  -5  -5 9363.25 608.497   3
 -10  -5  -4 1640.95 402.580   4
 -10  -5  -4 861.271 189.526   3
 -10  -5  -3 20020.1 914.416   3
 -10  -5  -3 19929.1 1305.93   4
 -10  -5  -2 384.767 251.531   4
 -10  -5  -2 111.583 96.1047   3
 -10  -5  -1 15653.0 816.184   3
 -10  -5  -1 15876.7 1207.85   4
 -10  -5   0 4718.39 657.083   4
 -10  -5   0 4692.58 449.457   3
 -10  -5   1 7449.67 594.883   3
 -10  -5   1 8643.17 908.676   4
 -10  -5   2 6772.46 581.998   3
 -10  -5   2 6977.00 834.251   4
 -10  -4 -13 12218.4 811.862   3
 -10  -4 -12 87.1068 123.764   3
 -10  -4 -11 12928.5 791.922   3
 -10  -4 -10 2660.29 357.772   3
 -10  -4 -10 3563.66 434.359   4
 -10  -4  -9 9456.43 727.825   4
 -10  -4  -9 7764.37 549.432   2
 -10  -4  -9 7938.10 585.093   3
 -10  -4  -8 10705.8 805.426   4
 -10  -4  -8 10665.6 635.035   2
 -10  -4  -8 10290.4 655.766   3
 -10  -4  -7 1784.27 256.430   2
 -10  -4  -7 1695.74 256.911   3
 -10  -4  -7 1647.48 350.847   4
 -10  -4  -6 20168.4 897.583   3
 -10  -4  -6 19869.0 878.298   2
 -10  -4  -6 20883.6 1223.32   4
 -10  -4  -5 296.133 108.359   2
 -10  -4  -5 637.927 148.909   3
 -10  -4  -5 603.930 210.281   4
 -10  -4  -4 15300.6 1126.47   4
 -10  -4  -4 16301.1 778.569   3
 -10  -4  -3 6382.70 478.458   3
 -10  -4  -3 6226.71 722.249   4
 -10  -4  -2 5955.73 736.137   4
 -10  -4  -2 8134.96 547.344   3
 -10  -4  -1 9733.87 947.546   4
 -10  -4  -1 10698.4 658.868   3
 -10  -4   0 877.618 279.895   4
 -10  -4   0 834.839 181.627   3
 -10  -4   1 11111.6 1094.42   4
 -10  -3 -13 2834.65 391.560   3
 -10  -3 -12 5656.61 523.352   3
 -10  -3 -11 7238.25 567.322   3
 -10  -3 -11 8179.58 625.670   2
 -10  -3 -10 1647.03 272.224   3
 -10  -3 -10 1820.68 284.658   2
 -10  -3 -10 1931.02 342.014   4
 -10  -3  -9 11767.6 810.424   4
 -10  -3  -9 11335.2 719.111   2
 -10  -3  -9 12289.5 701.999   3
 -10  -3  -8 792.778 196.106   3
 -10  -3  -8 782.812 198.413   2
 -10  -3  -8 782.488 244.102   4
 -10  -3  -7 13930.4 776.004   2
 -10  -3  -7 15180.4 983.817   4
 -10  -3  -7 15370.0 751.388   3
 -10  -3  -6 6773.29 520.145   2
 -10  -3  -6 7920.90 507.377   3
 -10  -3  -6 5819.29 631.448   4
 -10  -3  -5 9282.60 547.801   3
 -10  -3  -5 8653.02 583.843   2
 -10  -3  -5 7003.36 719.340   4
 -10  -3  -4 19327.4 917.449   2
 -10  -3  -4 17143.1 1195.54   4
 -10  -3  -3 34.6359 204.966   4
 -10  -3  -2 10770.4 996.039   4
 -10  -3  -1 364.682 164.439   4
 -10  -3   0 7022.62 840.720   4
 -10  -3   1 4471.51 695.995   4
 -10  -2 -13 1055.10 267.049   2
 -10  -2 -12 10262.1 758.689   2
 -10  -2 -11 604.707 196.103   2
 -10  -2 -10 7662.82 624.041   2
 -10  -2  -9 5214.25 498.766   2
 -10  -2  -9 5018.94 505.337   4
 -10  -2  -8 2935.00 372.889   2
 -10  -2  -8 3119.14 410.874   4
 -10  -2  -7 20438.7 1002.07   2
 -10  -2  -7 21306.8 1184.19   4
 -10  -2  -6 292.684 128.406   4
 -10  -2  -6 517.737 162.133   2
 -10  -2  -5 22031.0 1305.53   4
 -10  -2  -5 22955.9 1057.81   2
 -10  -2  -4 1176.92 287.875   4
 -10  -2  -4 2013.70 298.613   2
 -10  -2  -3 11360.1 982.925   4
 -10  -2  -2 4291.67 627.154   4
 -10  -2  -1 2743.46 523.853   4
 -10  -2   0 4039.70 653.827   4
 -10  -2   1 10.1833 199.166   4
 -10  -1 -13 7564.04 681.691   2
 -10  -1 -12 4650.26 535.297   2
 -10  -1 -11 2581.84 393.697   2
 -10  -1 -10 11590.8 811.873   2
 -10  -1  -9 493.228 178.733   2
 -10  -1  -8 14083.0 876.068   2
 -10  -1  -8 16173.8 937.566   4
 -10  -1  -7 3190.54 396.859   2
 -10  -1  -7 3304.44 438.504   4
 -10  -1  -6 9512.59 700.189   2
 -10  -1  -6 10613.4 826.431   4
 -10  -1  -5 8759.21 787.431   4
 -10  -1  -5 9565.34 690.846   2
 -10  -1  -4 4975.22 622.728   4
 -10  -1  -4 5071.10 492.479   2
 -10  -1  -3 13516.4 1076.98   4
 -10  -1  -3 13883.1 851.908   2
 -10  -1  -2-22.8520 134.601   4
 -10  -1  -1 6705.30 813.104   4
 -10  -1   0 1245.05 390.146   4
 -10   0 -11 13242.8 928.037   2
 -10   0 -10 2877.69 411.781   2
 -10   0  -9 8673.92 719.422   2
 -10   0  -8 7586.63 658.312   2
 -10   0  -7 3683.20 455.857   2
 -10   0  -7 3881.68 457.278   4
 -10   0  -6 14443.3 945.332   4
 -10   0  -6 14343.1 903.324   2
 -10   0  -5 10.5135 129.062   4
 -10   0  -5-81.2653 126.172   2
 -10   0  -4 8699.85 811.364   4
 -10   0  -4 8710.20 687.304   2
 -10   0  -3 1680.19 381.405   4
 -10   0  -3 1896.58 340.944   2
 -10   0  -2 4766.43 650.517   4
 -10   0  -1 5314.06 722.380   4
 -10   0   0 1076.22 369.426   4
 -10   1 -10 1048.55 285.780   2
 -10   1  -9 12997.7 929.299   2
 -10   1  -8 167.463 121.096   2
 -10   1  -7 13128.5 910.522   2
 -10   1  -6 2843.44 408.741   2
 -10   1  -6 3000.32 420.616   4
 -10   1  -5 4895.22 564.556   4
 -10   1  -5 4854.41 546.164   2
 -10   1  -4 6461.67 611.913   2
 -10   1  -4 5753.97 627.805   4
 -10   1  -3 1143.89 295.289   4
 -10   1  -3 1396.81 293.228   2
 -10   1  -2 9933.51 920.262   4
 -10   1  -1-54.2101 210.835   4
 -10   2  -7 5832.03 618.947   2
 -10   2  -6 924.920 250.811   2
 -10   2  -5 8525.79 746.224   2
 -10   2  -5 9190.79 748.568   4
 -10   2  -4 63.7151 150.513   4
 -10   2  -4-181.761 170.528   2
 -10   2  -3 4827.10 602.083   4
 -10   2  -2 1898.75 409.303   4
  -9 -11  -7 3448.26 461.842   3
  -9 -11  -6 8320.47 706.352   3
  -9 -11  -5 10428.8 772.038   3
  -9 -11  -4 2749.80 410.464   3
  -9 -11  -3 15910.7 949.466   3
  -9 -11  -2 814.707 249.616   3
  -9 -11  -1 12994.4 855.395   3
  -9 -11   0 5884.84 579.102   3
  -9 -10  -9 5955.70 602.305   3
  -9 -10  -8 9959.28 768.416   3
  -9 -10  -7 3160.11 419.028   3
  -9 -10  -6 18857.3 1044.72   3
  -9 -10  -5 540.207 195.014   3
  -9 -10  -4 15591.3 914.697   3
  -9 -10  -3 5476.67 528.376   3
  -9 -10  -2 6139.29 557.069   3
  -9 -10  -1 16049.6 934.507   3
  -9 -10   0 511.735 203.757   3
  -9 -10   1 17638.7 1001.35   3
  -9 -10   2 1097.26 277.057   3
  -9 -10   2 191.902 212.154   4
  -9  -9 -11 10916.4 817.073   3
  -9  -9 -10 1857.23 349.837   3
  -9  -9  -9 13952.1 892.684   3
  -9  -9  -8 859.720 223.835   3
  -9  -9  -7 16391.6 946.179   3
  -9  -9  -6 9631.59 702.079   3
  -9  -9  -5 5743.08 533.963   3
  -9  -9  -4 23861.9 1123.70   3
  -9  -9  -3 1060.19 247.040   3
  -9  -9  -2 22672.4 1081.59   3
  -9  -9  -1 1962.40 317.713   3
  -9  -9   0 15165.2 884.739   3
  -9  -9   1 7826.97 752.931   4
  -9  -9   1 6931.42 586.658   3
  -9  -9   2 4229.33 483.664   3
  -9  -9   2 4195.44 571.916   4
  -9  -9   3 10745.5 894.528   4
  -9  -9   3 10120.9 757.461   3
  -9  -8 -12 14222.6 934.927   3
  -9  -8 -11 480.401 197.574   3
  -9  -8 -10 13908.7 886.917   3
  -9  -8  -9 7513.18 626.023   3
  -9  -8  -8 4133.97 458.266   3
  -9  -8  -7 19760.8 1010.51   3
  -9  -8  -6 65.8472 108.802   3
  -9  -8  -5 21587.1 1029.75   3
  -9  -8  -4 6211.93 528.049   3
  -9  -8  -3 20311.6 978.255   3
  -9  -8  -2 10690.3 692.522   3
  -9  -8  -1 6597.31 536.570   3
  -9  -8   0 22987.4 1317.22   4
  -9  -8   0 20384.2 1009.08   3
  -9  -8   1 250.105 114.843   3
  -9  -8   1 449.164 237.920   4
  -9  -8   2 13430.9 834.983   3
  -9  -8   2 13205.1 999.105   4
  -9  -8   3 2813.08 386.739   3
  -9  -8   3 3447.31 506.068   4
  -9  -8   4 7766.43 773.853   4
  -9  -8   4 7948.95 677.238   3
  -9  -7 -12 7374.30 642.430   3
  -9  -7 -11 3772.06 467.004   3
  -9  -7 -10 22079.6 1109.84   3
  -9  -7  -9 52.7859 117.730   3
  -9  -7  -8 32841.7 1324.31   3
  -9  -7  -7 3990.98 421.568   3
  -9  -7  -6 17676.5 907.210   3
  -9  -7  -5 10336.3 666.883   3
  -9  -7  -4 5493.13 472.905   3
  -9  -7  -3 23731.2 1032.28   3
  -9  -7  -2 228.296 121.519   3
  -9  -7  -1 18111.4 907.651   3
  -9  -7  -1 20901.2 1245.59   4
  -9  -7   0 7011.50 724.533   4
  -9  -7   0 6248.23 524.960   3
  -9  -7   1 8582.42 814.689   4
  -9  -7   1 9832.63 663.867   3
  -9  -7   2 13823.3 834.539   3
  -9  -7   2 15465.3 1111.11   4
  -9  -7   3 1091.53 297.613   4
  -9  -7   3 859.512 208.761   3
  -9  -7   4 16192.3 962.292   3
  -9  -7   4 15380.0 1137.29   4
  -9  -6 -13 9306.13 731.550   3
  -9  -6 -12 429.276 211.846   3
  -9  -6 -11 23167.3 1129.21   3
  -9  -6 -10 4871.77 492.515   3
  -9  -6  -9 16756.5 898.932   3
  -9  -6  -8 16346.3 870.794   3
  -9  -6  -7 4687.76 439.192   3
  -9  -6  -6 21027.8 959.732   3
  -9  -6  -5 41.0187 93.6600   3
  -9  -6  -4 19238.3 884.077   3
  -9  -6  -3 5056.23 435.701   3
  -9  -6  -2 17405.3 1132.51   4
  -9  -6  -2 15864.7 800.271   3
  -9  -6  -1 25365.0 1059.56   3
  -9  -6  -1 27948.9 1485.16   4
  -9  -6   0 2493.71 321.823   3
  -9  -6   0 2439.33 454.333   4
  -9  -6   1 27608.2 1154.56   3
  -9  -6   1 29758.2 1573.22   4
  -9  -6   2 450.748 206.830   4
  -9  -6   2 392.417 122.291   3
  -9  -6   3 9838.88 899.599   4
  -9  -6   3 8662.27 650.819   3
  -9  -6   4 3103.63 510.050   4
  -9  -5 -14 11420.8 823.202   3
  -9  -5 -13 2970.39 409.724   3
  -9  -5 -12 10577.1 744.473   3
  -9  -5 -11 13687.5 824.687   3
  -9  -5 -10 3478.32 401.796   3
  -9  -5 -10 3384.97 333.240   2
  -9  -5  -9 21778.5 857.974   2
  -9  -5  -9 21541.5 1006.49   3
  -9  -5  -8 170.309 128.768   3
  -9  -5  -8 181.210 97.7407   2
  -9  -5  -7 27408.4 1105.99   3
  -9  -5  -7 27210.0 930.473   2
  -9  -5  -6 4487.87 412.580   3
  -9  -5  -6 4127.98 326.355   2
  -9  -5  -5 9332.63 583.246   3
  -9  -5  -5 9543.24 493.470   2
  -9  -5  -4 19021.1 853.114   3
  -9  -5  -3 1827.84 251.603   3
  -9  -5  -3 1524.17 357.617   4
  -9  -5  -2 38327.0 1300.44   3
  -9  -5  -2 40106.2 1822.90   4
  -9  -5  -1 918.504 294.481   4
  -9  -5  -1 700.694 154.809   3
  -9  -5   0 25021.7 1036.03   3
  -9  -5   0 26437.6 1501.10   4
  -9  -5   1 12133.9 716.961   3
  -9  -5   1 13018.9 1044.96   4
  -9  -5   2 4709.80 448.617   3
  -9  -5   2 4256.00 593.060   4
  -9  -5   3 13048.5 1068.49   4
  -9  -5   3 12885.1 799.536   3
  -9  -5   4 345.639 210.300   4
  -9  -4 -14 10119.7 753.581   3
  -9  -4 -13 952.960 266.322   3
  -9  -4 -12 14572.5 802.023   2
  -9  -4 -12 13403.2 815.166   3
  -9  -4 -11 579.922 157.329   2
  -9  -4 -11 583.697 185.476   3
  -9  -4 -10 19021.2 881.885   2
  -9  -4 -10 20397.3 960.709   3
  -9  -4  -9 7001.17 534.983   3
  -9  -4  -9 7069.36 498.007   2
  -9  -4  -8 8577.01 578.432   3
  -9  -4  -8 8345.40 529.271   2
  -9  -4  -7 20044.1 837.268   2
  -9  -4  -7 20695.4 907.543   3
  -9  -4  -6 2579.14 293.822   3
  -9  -4  -6 2570.17 278.052   2
  -9  -4  -5 35940.9 1594.49   4
  -9  -4  -5 33933.3 1172.59   3
  -9  -4  -5 34032.2 1130.02   2
  -9  -4  -4 802.137 162.146   2
  -9  -4  -4 890.184 292.092   4
  -9  -4  -4 797.645 154.595   3
  -9  -4  -3 23161.5 1331.53   4
  -9  -4  -3 23151.4 918.373   3
  -9  -4  -2 13132.0 671.978   3
  -9  -4  -2 12103.8 964.962   4
  -9  -4  -1 9592.85 877.933   4
  -9  -4  -1 10303.4 605.018   3
  -9  -4   0 23026.0 1430.51   4
  -9  -4   0 25653.0 1032.59   3
  -9  -4   1-125.504 116.599   3
  -9  -4   1 113.573 146.414   4
  -9  -4   2 15315.2 836.847   3
  -9  -4   2 13431.5 1109.50   4
  -9  -4   3 893.286 249.023   4
  -9  -4   4 6073.92 748.704   4
  -9  -3 -14 763.788 224.962   2
  -9  -3 -14 638.744 222.325   3
  -9  -3 -13 12955.3 807.528   2
  -9  -3 -13 12046.1 782.443   3
  -9  -3 -12 6752.12 562.604   3
  -9  -3 -12 6383.09 550.266   2
  -9  -3 -11 9302.00 642.566   2
  -9  -3 -11 8516.24 619.125   3
  -9  -3 -10 17478.3 869.953   3
  -9  -3 -10 17494.0 882.415   2
  -9  -3  -9 1716.67 282.939   4
  -9  -3  -9 2314.90 302.649   2
  -9  -3  -9 1726.74 259.668   3
  -9  -3  -8 22009.1 929.981   3
  -9  -3  -8 22596.7 1115.74   4
  -9  -3  -8 20514.7 923.499   2
  -9  -3  -7 529.670 145.239   3
  -9  -3  -7 488.112 194.477   4
  -9  -3  -7 339.301 103.590   2
  -9  -3  -6 24257.4 978.465   2
  -9  -3  -6 23510.8 1241.10   4
  -9  -3  -6 25604.3 959.054   3
  -9  -3  -5 13938.2 705.800   2
  -9  -3  -5 14240.3 665.704   3
  -9  -3  -4 8911.82 511.605   3
  -9  -3  -4 7061.71 700.147   4
  -9  -3  -4 8975.24 554.047   2
  -9  -3  -3 27298.5 1043.56   2
  -9  -3  -3 28020.0 981.610   3
  -9  -3  -2 717.656 146.318   3
  -9  -3  -2 381.371 150.578   4
  -9  -3  -1 28968.3 1048.39   3
  -9  -3  -1 23573.4 1458.49   4
  -9  -3   0 3060.04 522.994   4
  -9  -3   0 4538.80 398.403   3
  -9  -3   1 16402.0 820.761   3
  -9  -3   1 14188.8 1150.64   4
  -9  -3   2 12003.3 1069.08   4
  -9  -3   3 3456.09 575.524   4
  -9  -3   4 6228.17 775.289   4
  -9  -2 -14 3574.71 442.670   3
  -9  -2 -14 4987.17 534.751   2
  -9  -2 -13 15053.4 858.977   3
  -9  -2 -13 14245.0 888.349   2
  -9  -2 -12 622.339 183.720   3
  -9  -2 -12 885.040 212.863   2
  -9  -2 -11 14090.0 841.972   2
  -9  -2 -11 14456.6 786.187   3
  -9  -2 -10 981.392 228.265   2
  -9  -2 -10 833.575 186.704   3
  -9  -2 -10 990.286 203.128   4
  -9  -2  -9 14950.7 830.718   2
  -9  -2  -9 18121.5 924.366   4
  -9  -2  -9 16690.1 791.094   3
  -9  -2  -8 12407.3 642.434   3
  -9  -2  -8 10430.1 672.792   2
  -9  -2  -8 11998.8 779.160   4
  -9  -2  -7 3596.28 385.188   2
  -9  -2  -7 3902.57 346.770   3
  -9  -2  -7 4057.60 474.284   4
  -9  -2  -6 22820.9 997.899   2
  -9  -2  -6 24855.0 898.858   3
  -9  -2  -6 23064.9 1199.72   4
  -9  -2  -5 78.9746 85.4811   3
  -9  -2  -5 68.0166 76.8065   2
  -9  -2  -4 35392.1 1282.34   2
  -9  -2  -4 38108.7 1130.96   3
  -9  -2  -3 9288.19 501.743   3
  -9  -2  -3 8731.27 581.955   2
  -9  -2  -2 18155.7 747.657   3
  -9  -2  -2 15391.0 1129.35   4
  -9  -2  -1 16632.8 1202.87   4
  -9  -2  -1 18764.1 801.393   3
  -9  -2   0 4107.82 610.323   4
  -9  -2   0 4919.73 407.715   3
  -9  -2   1 10963.3 996.996   4
  -9  -2   2-344.494 290.292   4
  -9  -2   3 9389.83 973.869   4
  -9  -2   4 477.294 290.258   4
  -9  -1 -14 11426.2 839.274   2
  -9  -1 -13 1136.85 279.316   2
  -9  -1 -13 1304.60 263.502   3
  -9  -1 -12 14573.6 796.329   3
  -9  -1 -12 13050.0 864.572   2
  -9  -1 -11 8938.79 587.017   3
  -9  -1 -11 7940.12 652.826   2
  -9  -1 -10 3683.98 437.380   2
  -9  -1 -10 4069.11 374.754   3
  -9  -1  -9 17890.0 884.791   4
  -9  -1  -9 16401.4 918.534   2
  -9  -1  -9 17890.2 783.177   3
  -9  -1  -8-239.913 171.628   4
  -9  -1  -8-141.726 135.178   2
  -9  -1  -8 57.1705 71.4467   3
  -9  -1  -7 17564.3 722.043   3
  -9  -1  -7 16904.0 901.879   2
  -9  -1  -7 18207.3 973.183   4
  -9  -1  -6 10063.5 502.285   3
  -9  -1  -6 8783.93 627.586   2
  -9  -1  -6 9467.55 716.305   4
  -9  -1  -5 19509.8 950.779   2
  -9  -1  -5 18087.5 1078.83   4
  -9  -1  -4 26520.7 1127.45   2
  -9  -1  -4 24191.6 1316.06   4
  -9  -1  -3 5493.78 480.459   2
  -9  -1  -3 5008.94 594.533   4
  -9  -1  -2 24995.9 1103.08   2
  -9  -1  -2 21882.6 1342.62   4
  -9  -1  -1-157.790 186.417   4
  -9  -1   0 10990.3 982.566   4
  -9  -1   1 1327.56 374.393   4
  -9  -1   2 4470.48 657.260   4
  -9  -1   3 11544.6 1080.44   4
  -9   0 -13 2237.07 378.787   2
  -9   0 -12 17613.7 1054.20   2
  -9   0 -11 203.343 135.973   2
  -9   0 -10 13392.5 881.219   2
  -9   0  -9 4453.83 487.619   2
  -9   0  -8 13212.5 756.935   4
  -9   0  -8 13370.9 839.181   2
  -9   0  -7 16679.1 897.049   4
  -9   0  -7 15169.2 887.928   2
  -9   0  -6 1084.74 230.799   2
  -9   0  -6 1355.12 281.125   4
  -9   0  -5 28016.9 1329.45   4
  -9   0  -5 28606.9 1237.97   2
  -9   0  -4-72.9655 150.329   4
  -9   0  -4 280.958 139.245   2
  -9   0  -3 20806.5 1242.62   4
  -9   0  -3 22107.0 1065.59   2
  -9   0  -2 3858.95 532.941   4
  -9   0  -2 4498.61 468.521   2
  -9   0  -1 4866.34 625.810   4
  -9   0   0 7596.42 808.857   4
  -9   0   1 134.979 173.497   4
  -9   0   2 6643.40 796.185   4
  -9   0   3 1354.76 415.486   4
  -9   1 -12 2767.38 423.775   2
  -9   1 -11 7358.55 675.617   2
  -9   1 -10 11642.8 849.653   2
  -9   1  -9 798.966 235.389   2
  -9   1  -8 21595.1 1137.25   2
  -9   1  -7 42.2006 103.369   2
  -9   1  -7-53.2048 122.459   4
  -9   1  -6 13173.4 817.522   4
  -9   1  -6 13716.7 866.855   2
  -9   1  -5 6629.06 594.878   2
  -9   1  -5 7299.87 626.264   4
  -9   1  -4 7444.79 622.934   2
  -9   1  -4 6404.96 614.127   4
  -9   1  -3 16582.5 945.511   2
  -9   1  -3 16026.9 1043.90   4
  -9   1  -2 372.948 178.706   4
  -9   1  -2 374.877 149.452   2
  -9   1  -1 16669.7 1155.47   4
  -9   1   0 773.787 299.734   4
  -9   1   1 7844.02 838.101   4
  -9   1   2 4843.10 704.777   4
  -9   2 -11 12110.7 929.020   2
  -9   2 -10 1009.42 241.733   2
  -9   2  -9 13346.4 940.575   2
  -9   2  -8 4446.87 531.506   2
  -9   2  -7 8604.61 722.556   2
  -9   2  -6 11478.1 827.036   2
  -9   2  -6 12559.5 763.304   4
  -9   2  -5 240.129 163.473   4
  -9   2  -5 163.597 114.344   2
  -9   2  -4 14647.7 930.020   4
  -9   2  -4 14847.9 945.765   2
  -9   2  -3 1359.48 281.452   2
  -9   2  -3 994.896 253.419   4
  -9   2  -2 8887.10 726.636   2
  -9   2  -2 8143.76 759.024   4
  -9   2  -1 9610.09 848.839   4
  -9   2   0 2839.44 493.902   4
  -9   2   1 8820.67 883.550   4
  -9   3  -9 10177.7 848.980   2
  -9   3  -8 104.161 111.612   2
  -9   3  -7 14872.3 999.711   2
  -9   3  -6 1815.13 334.151   2
  -9   3  -5 9408.59 687.196   4
  -9   3  -5 8329.02 734.396   2
  -9   3  -4 7906.59 713.286   2
  -9   3  -4 8381.28 681.058   4
  -9   3  -3 3276.40 443.766   4
  -9   3  -3 2824.74 433.885   2
  -9   3  -2 9502.22 800.083   4
  -9   3  -2 10596.8 817.310   2
  -9   3  -1-194.988 212.022   4
  -9   3   0 9361.10 861.966   4
  -9   4  -4 144.023 106.983   4
  -9   4  -3 10062.1 783.753   4
  -9   4  -2 1775.74 347.670   4
  -9   4  -1 4559.50 576.530   4
  -8 -12  -7 721.683 233.906   3
  -8 -12  -6 12810.1 878.930   3
  -8 -12  -5 49.6864 111.739   3
  -8 -12  -4 16111.4 972.179   3
  -8 -12  -3 5206.99 537.775   3
  -8 -12  -2 4998.44 530.669   3
  -8 -12  -1 13833.8 893.816   3
  -8 -12   0 1377.01 298.254   3
  -8 -11  -9 9485.21 769.683   3
  -8 -11  -8 470.887 199.320   3
  -8 -11  -7 14473.6 916.244   3
  -8 -11  -6 8917.93 705.824   3
  -8 -11  -5 8799.73 693.869   3
  -8 -11  -4 19544.4 1040.15   3
  -8 -11  -3 1041.97 243.462   3
  -8 -11  -2 22325.5 1104.27   3
  -8 -11  -1 834.068 232.271   3
  -8 -11   0 13584.4 855.769   3
  -8 -11   1 6407.57 584.774   3
  -8 -11   2 4202.31 487.771   3
  -8 -11   3 16714.0 1064.75   4
  -8 -11   4 203.623 174.893   4
  -8 -10 -10 8816.55 725.845   3
  -8 -10  -9 6273.89 606.699   3
  -8 -10  -8 7330.48 636.668   3
  -8 -10  -7 20849.7 1079.52   3
  -8 -10  -6 376.782 156.090   3
  -8 -10  -5 31980.4 1346.08   3
  -8 -10  -4 2248.31 330.918   3
  -8 -10  -3 18039.1 947.795   3
  -8 -10  -2 11330.6 740.899   3
  -8 -10  -1 2479.44 356.299   3
  -8 -10   0 15420.0 884.204   3
  -8 -10   1 41.1833 113.980   3
  -8 -10   2 18312.4 1003.92   3
  -8 -10   3 1919.71 361.333   4
  -8 -10   3 2227.59 358.258   3
  -8 -10   4 13035.9 886.474   3
  -8 -10   4 13768.5 962.597   4
  -8 -10   5 6607.79 667.280   4
  -8  -9 -11 4931.24 539.419   3
  -8  -9 -10 16361.7 974.890   3
  -8  -9  -9 306.003 161.651   3
  -8  -9  -8 26636.3 1213.81   3
  -8  -9  -7 3461.91 413.895   3
  -8  -9  -6 25587.4 1154.28   3
  -8  -9  -5 18842.2 962.542   3
  -8  -9  -4 8834.31 632.124   3
  -8  -9  -3 21182.0 1002.17   3
  -8  -9  -2 88.8928 118.335   3
  -8  -9  -1 19459.0 961.491   3
  -8  -9   0 3624.24 404.125   3
  -8  -9   1 11942.1 757.381   3
  -8  -9   2 13310.9 817.835   3
  -8  -9   2 13694.6 948.859   4
  -8  -9   3 6002.46 616.928   4
  -8  -9   3 5527.01 532.638   3
  -8  -9   4 19299.7 1055.11   3
  -8  -9   4 18944.4 1143.41   4
  -8  -9   5-15.2859 142.370   4
  -8  -9   5-77.2856 145.493   3
  -8  -9   6 10401.0 849.265   4
  -8  -8 -12 61.4101 130.364   3
  -8  -8 -11 17910.4 1018.55   3
  -8  -8 -10 1997.15 332.097   3
  -8  -8  -9 18295.0 980.500   3
  -8  -8  -8 16751.7 914.824   3
  -8  -8  -7 4358.91 445.622   3
  -8  -8  -6 29146.4 1205.47   3
  -8  -8  -5 805.318 182.323   3
  -8  -8  -4 32213.9 1241.26   3
  -8  -8  -3 6869.39 523.969   3
  -8  -8  -2 10626.1 668.365   3
  -8  -8  -1 16050.1 832.987   3
  -8  -8   0 3849.86 407.760   3
  -8  -8   1 19806.4 960.908   3
  -8  -8   2 130.094 163.117   4
  -8  -8   2 64.6828 89.9901   3
  -8  -8   3 29427.4 1446.60   4
  -8  -8   3 26834.4 1210.64   3
  -8  -8   4 6419.04 641.564   4
  -8  -8   4 5077.34 519.331   3
  -8  -8   5 12873.9 845.592   3
  -8  -8   5 11229.0 885.603   4
  -8  -8   6 10530.7 863.942   4
  -8  -7 -13 2042.51 358.378   3
  -8  -7 -12 10000.7 746.344   3
  -8  -7 -11 12288.8 810.131   3
  -8  -7 -10 2628.48 363.934   3
  -8  -7  -9 38162.5 1443.17   3
  -8  -7  -8 989.082 224.927   3
  -8  -7  -7 33513.5 1286.64   3
  -8  -7  -6 9634.27 636.306   3
  -8  -7  -5 14005.2 756.949   3
  -8  -7  -4 22525.8 982.007   3
  -8  -7  -3 6348.32 484.734   3
  -8  -7  -2 28288.9 1110.86   3
  -8  -7  -1-1.68846 100.946   3
  -8  -7   0 20477.2 933.161   3
  -8  -7   1 6528.23 513.525   3
  -8  -7   1 7877.59 715.368   4
  -8  -7   2 10251.0 676.295   3
  -8  -7   2 11608.2 874.552   4
  -8  -7   3 23433.0 1094.12   3
  -8  -7   3 26715.4 1373.79   4
  -8  -7   4 1382.06 319.496   4
  -8  -7   4 1496.22 274.947   3
  -8  -7   5 19462.0 1199.73   4
  -8  -7   6 1246.37 275.807   4
  -8  -7   7 8577.26 801.035   4
  -8  -6 -14 5820.79 596.403   3
  -8  -6 -13 1230.34 280.836   3
  -8  -6 -12 25379.6 1202.01   3
  -8  -6 -11 1696.98 295.934   3
  -8  -6 -10 28710.9 962.019   2
  -8  -6 -10 30143.4 1245.64   3
  -8  -6  -9 10710.2 689.466   3
  -8  -6  -9 10351.7 498.474   2
  -8  -6  -8 21666.5 984.214   3
  -8  -6  -8 20475.1 699.454   2
  -8  -6  -7 27277.2 1098.34   3
  -8  -6  -7 25903.3 768.413   2
  -8  -6  -6 1463.08 244.290   3
  -8  -6  -6 1367.79 140.028   2
  -8  -6  -5 24667.5 1010.18   3
  -8  -6  -4 273.052 102.525   3
  -8  -6  -3 17570.6 810.544   3
  -8  -6  -2 12905.8 679.689   3
  -8  -6  -1 12479.2 676.781   3
  -8  -6   0 36002.8 1269.61   3
  -8  -6   0 37080.3 1642.89   4
  -8  -6   1 4454.73 414.791   3
  -8  -6   1 5150.51 597.300   4
  -8  -6   2 31967.6 1243.59   3
  -8  -6   2 33944.2 1598.50   4
  -8  -6   3 463.077 179.869   4
  -8  -6   3 581.862 183.216   3
  -8  -6   4 17980.9 955.106   3
  -8  -6   4 17874.3 1159.02   4
  -8  -6   5 9748.22 841.476   4
  -8  -6   6 3199.02 483.522   4
  -8  -6   7 7679.97 762.031   4
  -8  -5 -14 498.675 176.448   3
  -8  -5 -13 15532.3 925.648   3
  -8  -5 -13 15351.6 808.795   2
  -8  -5 -12 8230.66 550.706   2
  -8  -5 -12 9133.86 679.734   3
  -8  -5 -11 11872.7 744.078   3
  -8  -5 -11 11051.8 622.476   2
  -8  -5 -10 24793.4 928.195   2
  -8  -5 -10 24253.5 1086.48   3
  -8  -5  -9 1954.25 288.989   3
  -8  -5  -9 2314.41 248.604   2
  -8  -5  -8 43140.2 1448.84   3
  -8  -5  -8 42811.4 1222.82   2
  -8  -5  -7 586.021 164.136   3
  -8  -5  -7 748.615 127.312   2
  -8  -5  -6 22950.9 942.504   3
  -8  -5  -6 22196.9 748.663   2
  -8  -5  -5 8753.30 428.373   2
  -8  -5  -5 9238.85 556.598   3
  -8  -5  -4 4644.93 381.887   3
  -8  -5  -3 22774.5 904.513   3
  -8  -5  -2 1805.66 233.822   3
  -8  -5  -1 53503.7 1579.92   3
  -8  -5  -1 57652.6 2120.87   4
  -8  -5   0 6125.01 645.673   4
  -8  -5   0 5747.14 444.142   3
  -8  -5   1 27681.2 1077.02   3
  -8  -5   1 29688.7 1491.76   4
  -8  -5   2 15787.4 1081.65   4
  -8  -5   2 17037.0 837.018   3
  -8  -5   3 8198.91 590.880   3
  -8  -5   3 8467.37 793.709   4
  -8  -5   4 17502.7 1168.80   4
  -8  -5   5 291.618 236.291   4
  -8  -5   6 15680.1 1106.46   4
  -8  -5   7 1882.43 394.710   4
  -8  -4 -15 7126.82 601.339   2
  -8  -4 -14 7000.58 620.563   3
  -8  -4 -14 8173.34 617.595   2
  -8  -4 -13 13305.0 778.911   2
  -8  -4 -13 12178.2 793.690   3
  -8  -4 -12 1798.41 284.055   2
  -8  -4 -12 1566.03 266.893   3
  -8  -4 -11 21090.6 1001.73   3
  -8  -4 -11 21565.3 938.243   2
  -8  -4 -10 3198.10 327.559   2
  -8  -4 -10 2700.70 334.387   3
  -8  -4  -9 15425.2 792.957   3
  -8  -4  -9 15837.7 734.076   2
  -8  -4  -8 16672.4 729.590   2
  -8  -4  -8 16603.1 798.289   3
  -8  -4  -7 7760.94 516.059   3
  -8  -4  -7 8193.47 472.470   2
  -8  -4  -6 44401.8 1364.77   3
  -8  -4  -6 43501.2 1250.90   2
  -8  -4  -5 59.0565 62.9168   2
  -8  -4  -5-22.5268 77.4923   3
  -8  -4  -4 39122.7 1228.49   3
  -8  -4  -4 39969.7 1155.30   2
  -8  -4  -3 5372.83 575.679   4
  -8  -4  -3 5044.84 375.874   3
  -8  -4  -2 33831.9 1560.11   4
  -8  -4  -2 32886.1 1092.08   3
  -8  -4  -1 11562.5 599.688   3
  -8  -4  -1 9431.93 818.656   4
  -8  -4   0 14886.8 705.770   3
  -8  -4   0 13644.9 998.416   4
  -8  -4   1 30935.8 1576.91   4
  -8  -4   1 34191.4 1193.62   3
  -8  -4   2 180.624 109.901   3
  -8  -4   2-61.5161 171.222   4
  -8  -4   3 17301.5 871.246   3
  -8  -4   3 15197.5 1102.60   4
  -8  -4   4 3600.10 520.806   4
  -8  -4   5 7247.57 760.298   4
  -8  -4   6 9845.13 900.159   4
  -8  -4   7 1753.04 378.165   4
  -8  -3 -15 206.329 112.404   2
  -8  -3 -14 16115.4 918.957   2
  -8  -3 -13 2765.91 361.884   2
  -8  -3 -13 2003.59 344.414   3
  -8  -3 -12 13943.0 809.218   3
  -8  -3 -12 13326.0 782.649   2
  -8  -3 -11 10584.4 675.060   3
  -8  -3 -11 9651.25 635.274   2
  -8  -3 -10 8295.40 561.227   2
  -8  -3 -10 7389.15 546.090   3
  -8  -3  -9 30547.7 1122.25   2
  -8  -3  -9 27652.6 1086.89   3
  -8  -3  -8 172.452 80.9629   3
  -8  -3  -8 181.232 76.6166   2
  -8  -3  -7 42817.6 1330.09   2
  -8  -3  -7 44296.4 1350.35   3
  -8  -3  -6 7361.23 471.144   2
  -8  -3  -6 7401.78 467.315   3
  -8  -3  -5 29298.6 1351.09   4
  -8  -3  -5 31749.0 1043.10   3
  -8  -3  -5 30703.4 1041.42   2
  -8  -3  -4 15418.7 690.539   2
  -8  -3  -4 15457.6 664.625   3
  -8  -3  -4 13278.1 910.321   4
  -8  -3  -3 4305.07 529.207   4
  -8  -3  -3 5371.58 397.131   2
  -8  -3  -3 5353.25 370.500   3
  -8  -3  -2 32410.3 1035.86   3
  -8  -3  -2 27858.0 1432.45   4
  -8  -3  -1 524.284 122.599   3
  -8  -3  -1 696.592 238.885   4
  -8  -3   0 35775.2 1702.62   4
  -8  -3   0 40451.8 1254.42   3
  -8  -3   1 10079.3 885.939   4
  -8  -3   1 11300.0 621.341   3
  -8  -3   2 15732.2 1115.45   4
  -8  -3   2 15985.8 791.102   3
  -8  -3   3 13218.7 1028.02   4
  -8  -3   4 2361.35 431.714   4
  -8  -3   5 15320.7 1139.26   4
  -8  -3   6-312.510 232.338   4
  -8  -2 -15 7409.88 648.635   2
  -8  -2 -14 7597.80 647.454   2
  -8  -2 -13 3808.08 444.631   2
  -8  -2 -12 16187.5 858.670   3
  -8  -2 -12 15934.0 890.204   2
  -8  -2 -11-69.1416 106.816   3
  -8  -2 -11 174.934 133.074   2
  -8  -2 -10 34330.1 1230.15   3
  -8  -2 -10 32784.6 1268.65   2
  -8  -2  -9 9384.99 572.018   3
  -8  -2  -9 9489.14 616.958   2
  -8  -2  -8 20135.0 908.336   2
  -8  -2  -8 20348.5 981.091   4
  -8  -2  -8 21164.5 858.011   3
  -8  -2  -7 22935.6 1087.52   4
  -8  -2  -7 22861.6 954.219   2
  -8  -2  -7 23939.8 888.982   3
  -8  -2  -6 7825.67 522.894   2
  -8  -2  -6 6828.27 591.927   4
  -8  -2  -6 8068.77 466.100   3
  -8  -2  -5 35343.5 1062.61   3
  -8  -2  -5 33171.1 1155.77   2
  -8  -2  -4 168.994 90.1830   2
  -8  -2  -4 101.742 87.9859   4
  -8  -2  -4-24.5713 79.6077   3
  -8  -2  -3 21255.3 1191.34   4
  -8  -2  -3 24475.5 956.243   2
  -8  -2  -3 24596.4 834.815   3
  -8  -2  -2 8028.06 735.464   4
  -8  -2  -2 9322.77 486.843   3
  -8  -2  -2 9071.43 561.790   2
  -8  -2  -1 14629.0 641.679   3
  -8  -2  -1 13673.2 995.211   4
  -8  -2   0 16027.0 1121.29   4
  -8  -2   0 18613.1 766.007   3
  -8  -2   1 4225.65 561.124   4
  -8  -2   1 5484.08 417.242   3
  -8  -2   2 39236.6 1854.74   4
  -8  -2   3 179.372 123.262   4
  -8  -2   4 11731.8 1002.66   4
  -8  -2   5 3625.94 549.226   4
  -8  -2   6 4478.69 616.208   4
  -8  -1 -15 8799.86 737.929   2
  -8  -1 -14-95.0707 123.248   2
  -8  -1 -13 18673.0 1033.90   2
  -8  -1 -12 5376.70 521.259   2
  -8  -1 -12 4900.51 450.400   3
  -8  -1 -11 11065.2 663.177   3
  -8  -1 -11 11465.7 751.963   2
  -8  -1 -10 22025.3 935.172   3
  -8  -1 -10 21138.4 1033.15   2
  -8  -1  -9 4425.33 373.202   3
  -8  -1  -9 4862.13 405.870   4
  -8  -1  -9 4503.23 444.120   2
  -8  -1  -8 32647.0 1073.45   3
  -8  -1  -8 30475.3 1225.63   2
  -8  -1  -8 32921.7 1224.67   4
  -8  -1  -7 1459.89 252.537   4
  -8  -1  -7 1294.64 183.101   3
  -8  -1  -7 1133.83 215.521   2
  -8  -1  -6 28857.4 923.325   3
  -8  -1  -6 27794.6 1106.60   2
  -8  -1  -6 28348.7 1220.50   4
  -8  -1  -5 6377.86 485.460   2
  -8  -1  -5 6690.86 580.469   4
  -8  -1  -5 6667.09 383.708   3
  -8  -1  -4 14762.7 768.015   2
  -8  -1  -4 14111.8 908.859   4
  -8  -1  -3 25778.9 828.096   3
  -8  -1  -3 24098.0 1007.12   2
  -8  -1  -3 22989.8 1228.53   4
  -8  -1  -2 3618.54 276.932   3
  -8  -1  -2 3529.70 360.612   2
  -8  -1  -2 4019.80 516.521   4
  -8  -1  -1 35344.6 1055.83   3
  -8  -1  -1 29295.9 1516.75   4
  -8  -1   0 507.465 174.871   4
  -8  -1   1 20495.4 1291.06   4
  -8  -1   2 14126.7 1075.60   4
  -8  -1   3 11287.5 972.157   4
  -8  -1   4 14519.1 1117.31   4
  -8  -1   5 584.971 276.151   4
  -8  -1   6 10594.4 985.889   4
  -8   0 -14 5041.86 566.795   2
  -8   0 -13 12519.3 869.388   2
  -8   0 -12 1919.36 354.812   2
  -8   0 -11 28602.9 1097.38   3
  -8   0 -11 27817.3 1284.30   2
  -8   0 -10 1289.53 216.220   3
  -8   0 -10 1283.05 253.572   2
  -8   0  -9 27254.8 1005.85   4
  -8   0  -9 29204.5 1003.20   3
  -8   0  -9 25646.0 1185.77   2
  -8   0  -8 10301.8 520.960   3
  -8   0  -8 10250.1 608.649   4
  -8   0  -8 9116.60 662.133   2
  -8   0  -7 5129.36 471.389   2
  -8   0  -7 5831.31 476.194   4
  -8   0  -7 5791.18 361.368   3
  -8   0  -6 28874.6 876.464   3
  -8   0  -6 26563.6 1139.32   2
  -8   0  -6 28598.0 1180.69   4
  -8   0  -5 4416.08 424.156   2
  -8   0  -5 3968.68 425.876   4
  -8   0  -5 4604.08 291.464   3
  -8   0  -4 30626.6 1210.80   2
  -8   0  -4 29904.3 1328.76   4
  -8   0  -4 33167.3 902.245   3
  -8   0  -3 539.535 150.273   4
  -8   0  -3 884.623 117.427   3
  -8   0  -3 696.080 183.481   2
  -8   0  -2 25027.0 1082.93   2
  -8   0  -2 24106.5 1281.71   4
  -8   0  -2 27033.0 798.802   3
  -8   0  -1 10042.2 839.768   4
  -8   0  -1 11106.7 702.072   2
  -8   0   0 9723.87 836.955   4
  -8   0   1 15804.5 1112.63   4
  -8   0   2 975.287 300.679   4
  -8   0   3 21340.9 1361.59   4
  -8   0   4 3988.10 598.749   4
  -8   0   5 7648.27 822.345   4
  -8   1 -13 752.578 248.645   2
  -8   1 -12 18963.2 1087.99   2
  -8   1 -11 11226.9 633.909   3
  -8   1 -11 10579.0 794.664   2
  -8   1 -10 8381.63 693.170   2
  -8   1 -10 9339.85 536.804   3
  -8   1  -9 21428.9 1100.82   2
  -8   1  -9 22437.9 832.544   3
  -8   1  -8 2559.72 282.454   4
  -8   1  -8 1663.93 303.140   2
  -8   1  -7 12484.0 786.186   2
  -8   1  -7 12740.8 690.630   4
  -8   1  -6 1036.36 205.966   4
  -8   1  -6 976.337 207.422   2
  -8   1  -5 15213.9 845.967   4
  -8   1  -5 16089.3 878.505   2
  -8   1  -4 13229.4 794.698   2
  -8   1  -4 13269.2 824.474   4
  -8   1  -3 9443.60 671.916   2
  -8   1  -3 9191.40 721.375   4
  -8   1  -2 42104.8 1520.49   2
  -8   1  -2 40447.7 1673.67   4
  -8   1  -1 848.302 248.182   4
  -8   1  -1 849.839 208.531   2
  -8   1   0 29086.7 1482.29   4
  -8   1   1 2244.13 422.836   4
  -8   1   2 11530.9 959.816   4
  -8   1   3 8567.46 845.242   4
  -8   1   4 4298.36 633.247   4
  -8   2 -13 3229.91 469.556   2
  -8   2 -12 12534.8 912.823   2
  -8   2 -11 165.912 129.873   2
  -8   2 -10 23448.8 1233.96   2
  -8   2  -9 2028.56 348.582   2
  -8   2  -8 17450.2 1008.61   2
  -8   2  -7 7379.17 624.326   2
  -8   2  -7 7794.58 510.952   4
  -8   2  -6 3902.52 453.689   2
  -8   2  -6 3906.53 389.843   4
  -8   2  -5 16870.7 953.276   2
  -8   2  -5 18724.5 922.442   4
  -8   2  -4 440.632 155.537   4
  -8   2  -4 213.689 148.106   2
  -8   2  -3 27956.3 1252.04   2
  -8   2  -3 26586.7 1238.29   4
  -8   2  -2 6062.07 552.570   2
  -8   2  -2 4979.65 527.066   4
  -8   2  -1 16254.2 942.526   2
  -8   2  -1 16171.3 1014.59   4
  -8   2   0 12768.6 941.078   4
  -8   2   1 3561.88 528.946   4
  -8   2   2 10705.0 938.531   4
  -8   2   3-373.434 224.193   4
  -8   2   4 8008.15 829.429   4
  -8   3 -11 8113.21 750.777   2
  -8   3 -10 9069.54 774.689   2
  -8   3  -9 2780.72 422.713   2
  -8   3  -8 16805.4 1031.38   2
  -8   3  -7-74.4331 172.894   2
  -8   3  -6 20740.7 910.842   4
  -8   3  -6 19435.1 1085.95   2
  -8   3  -5 1536.42 291.355   2
  -8   3  -5 2190.16 305.466   4
  -8   3  -4 17684.7 940.808   4
  -8   3  -4 18213.3 1025.26   2
  -8   3  -3 14998.8 894.659   4
  -8   3  -3 15298.3 932.861   2
  -8   3  -2 4102.88 475.246   2
  -8   3  -2 4242.04 494.545   4
  -8   3  -1 22931.3 1174.49   2
  -8   3  -1 21368.5 1185.61   4
  -8   3   0-90.7409 173.200   4
  -8   3   1 9829.55 854.728   4
  -8   3   2 1845.82 370.229   4
  -8   3   3 2410.56 449.107   4
  -8   4 -10-59.1784 153.381   2
  -8   4  -9 14678.9 1022.48   2
  -8   4  -8 2335.44 396.852   2
  -8   4  -7 11038.2 870.994   2
  -8   4  -6 13242.6 925.211   2
  -8   4  -5 612.176 172.344   4
  -8   4  -5 523.802 193.506   2
  -8   4  -4 16735.6 1028.03   2
  -8   4  -4 15148.7 846.216   4
  -8   4  -3-105.877 155.779   4
  -8   4  -3 59.3872 151.369   2
  -8   4  -2 13621.1 881.680   4
  -8   4  -2 14678.8 954.494   2
  -8   4  -1 5544.66 587.128   4
  -8   4  -1 5952.27 618.152   2
  -8   4   0 3830.26 501.757   4
  -8   4   1 9441.88 835.178   4
  -8   4   2 655.108 263.891   4
  -8   5  -7 13831.0 1007.33   2
  -8   5  -6 634.296 247.331   2
  -8   5  -5 10692.3 858.361   2
  -8   5  -4 6286.52 650.748   2
  -8   5  -4 6223.15 540.193   4
  -8   5  -3 7169.64 688.502   2
  -8   5  -3 7366.47 609.666   4
  -8   5  -2 9928.30 756.934   4
  -8   5  -2 11202.4 868.278   2
  -8   5  -1 356.145 194.767   4
  -8   5  -1 684.507 248.755   2
  -8   5   0 9705.20 810.784   4
  -8   5   1 231.216 137.906   4
  -8   6  -2 141.416 103.815   4
  -8   6  -1 5182.24 571.464   4
  -8   6   0 4466.57 559.901   4
  -7 -13  -6 3089.91 440.159   3
  -7 -13  -5 3847.57 490.543   3
  -7 -13  -4 8862.30 711.648   3
  -7 -13  -3 627.456 201.834   3
  -7 -13  -2 21077.7 1118.03   3
  -7 -13  -1 320.681 158.096   3
  -7 -13   0 19643.9 1095.15   3
  -7 -12  -8 7528.28 676.620   3
  -7 -12  -7 9403.52 742.276   3
  -7 -12  -6 555.608 216.312   3
  -7 -12  -5 16897.7 977.416   3
  -7 -12  -4 289.978 141.791   3
  -7 -12  -3 14053.6 867.589   3
  -7 -12  -2 7735.36 643.053   3
  -7 -12  -1 6490.01 591.003   3
  -7 -12   0 22521.8 1134.78   3
  -7 -12   1 369.997 180.439   3
  -7 -12   2 19813.3 1079.76   3
  -7 -12   3 3195.18 433.913   3
  -7 -12   5 5406.42 574.464   4
  -7 -11 -10 6543.73 630.699   3
  -7 -11  -9 120.011 122.439   3
  -7 -11  -8 13974.8 894.116   3
  -7 -11  -7 1484.44 289.950   3
  -7 -11  -6 16246.3 938.183   3
  -7 -11  -5 12055.5 793.881   3
  -7 -11  -4 8158.86 637.420   3
  -7 -11  -3 27874.8 1221.99   3
  -7 -11  -2 130.357 123.522   3
  -7 -11  -1 35819.9 1417.12   3
  -7 -11   0 3351.69 398.771   3
  -7 -11   1 16155.7 923.200   3
  -7 -11   2 9542.13 717.740   3
  -7 -11   3 2060.58 346.840   3
  -7 -11   4 13820.3 906.778   3
  -7 -11   5-50.3757 114.981   4
  -7 -11   6 10578.6 806.500   4
  -7 -10 -11 11320.5 835.604   3
  -7 -10 -10 2088.81 334.286   3
  -7 -10  -9 11756.9 806.106   3
  -7 -10  -8 8270.71 657.187   3
  -7 -10  -7 5732.40 542.743   3
  -7 -10  -6 23112.4 1098.18   3
  -7 -10  -5 194.382 107.761   3
  -7 -10  -4 40303.4 1485.79   3
  -7 -10  -3 7672.62 588.935   3
  -7 -10  -2 22963.3 1048.99   3
  -7 -10  -1 18531.2 941.313   3
  -7 -10   0 4092.12 429.435   3
  -7 -10   1 30244.9 1264.85   3
  -7 -10   2 20.3123 101.496   3
  -7 -10   3 14833.2 883.351   3
  -7 -10   4 2961.64 415.418   4
  -7 -10   4 3253.93 417.793   3
  -7 -10   5 6027.83 577.729   3
  -7 -10   5 6435.32 609.907   4
  -7 -10   6 8404.79 709.729   4
  -7 -10   7 1020.80 236.410   4
  -7  -9 -12 10248.4 789.205   3
  -7  -9 -11 8565.92 698.725   3
  -7  -9 -10 3826.15 446.732   3
  -7  -9  -9 18190.9 986.425   3
  -7  -9  -8 308.456 156.232   3
  -7  -9  -7 33817.4 1342.75   3
  -7  -9  -6 6334.00 530.529   3
  -7  -9  -5 36509.1 1364.55   3
  -7  -9  -4 34422.1 1305.32   3
  -7  -9  -3 5777.49 482.325   3
  -7  -9  -2 35430.4 1310.54   3
  -7  -9  -1 216.107 126.596   3
  -7  -9   0 23482.1 1037.87   3
  -7  -9   1 7615.39 574.243   3
  -7  -9   2 11446.0 729.153   3
  -7  -9   3 16090.8 896.117   3
  -7  -9   4 1077.03 250.829   3
  -7  -9   4 941.268 273.773   4
  -7  -9   5 24372.2 1191.72   3
  -7  -9   5 22622.3 1186.69   4
  -7  -9   6 123.166 133.567   3
  -7  -9   6 368.646 134.107   4
  -7  -9   7 9355.51 761.763   4
  -7  -9   8 5253.36 570.848   4
  -7  -8 -13 2407.23 394.943   3
  -7  -8 -12 18205.3 1041.20   3
  -7  -8 -11 73.8532 130.293   3
  -7  -8 -10 25637.9 1197.44   3
  -7  -8  -9 7051.18 576.641   3
  -7  -8  -8 13611.1 801.090   3
  -7  -8  -7 29114.1 1191.09   3
  -7  -8  -6 5799.93 493.934   3
  -7  -8  -5 47541.2 1555.04   3
  -7  -8  -4-59.8903 114.682   3
  -7  -8  -3 47262.3 1516.73   3
  -7  -8  -2 10078.2 625.540   3
  -7  -8  -1 7834.56 544.660   3
  -7  -8   0 19024.7 896.228   3
  -7  -8   1 125.788 104.302   3
  -7  -8   2 30130.0 1208.04   3
  -7  -8   3 3569.92 402.205   3
  -7  -8   3 3703.57 463.923   4
  -7  -8   4 23998.0 1229.92   4
  -7  -8   4 24651.6 1129.35   3
  -7  -8   5 12777.2 820.443   3
  -7  -8   5 12846.3 883.709   4
  -7  -8   6 14858.1 953.260   4
  -7  -8   7 11038.8 832.113   4
  -7  -8   8 583.161 211.107   4
  -7  -7 -13 14256.8 927.762   3
  -7  -7 -12 5004.69 525.617   3
  -7  -7 -11 11173.2 750.413   3
  -7  -7 -10 19935.6 1003.12   3
  -7  -7 -10 19620.3 710.691   2
  -7  -7  -9 2654.35 214.936   2
  -7  -7  -9 2956.44 362.394   3
  -7  -7  -8 35522.7 1325.52   3
  -7  -7  -8 36351.3 887.197   2
  -7  -7  -7 1815.48 118.902   2
  -7  -7  -7 2202.81 293.181   3
  -7  -7  -6 43453.2 1439.83   3
  -7  -7  -5 15125.4 760.725   3
  -7  -7  -4 29850.8 1124.16   3
  -7  -7  -3 60402.0 1729.27   3
  -7  -7  -2 4317.89 386.952   3
  -7  -7  -1 27597.3 1052.16   3
  -7  -7   0 2907.88 314.516   3
  -7  -7   1 20588.9 915.400   3
  -7  -7   2 20409.3 1108.37   4
  -7  -7   2 19227.9 906.459   3
  -7  -7   3 12078.2 718.330   3
  -7  -7   3 12431.0 846.520   4
  -7  -7   4 38829.2 1609.55   4
  -7  -7   4 37634.7 1414.31   3
  -7  -7   5 202.946 116.187   4
  -7  -7   5 113.427 139.201   3
  -7  -7   6 25655.8 1300.04   4
  -7  -7   7 613.299 212.899   4
  -7  -7   8 7577.90 709.693   4
  -7  -7   9 5098.32 588.143   4
  -7  -6 -14 7780.31 689.360   3
  -7  -6 -13 15505.9 780.551   2
  -7  -6 -13 15501.0 937.008   3
  -7  -6 -12 307.803 145.586   3
  -7  -6 -12 400.112 133.605   2
  -7  -6 -11 29194.1 1248.39   3
  -7  -6 -11 29657.9 1028.46   2
  -7  -6 -10 1445.31 255.803   3
  -7  -6 -10 1140.48 177.958   2
  -7  -6  -9 39061.4 1396.38   3
  -7  -6  -9 38260.1 1089.35   2
  -7  -6  -8 14426.5 773.991   3
  -7  -6  -8 15034.9 551.896   2
  -7  -6  -7 16569.0 544.264   2
  -7  -6  -7 16283.1 573.723   7
  -7  -6  -7 17495.1 829.104   3
  -7  -6  -6 38203.0 895.633   2
  -7  -6  -6 38808.7 1298.32   3
  -7  -6  -6 38374.9 919.988   7
  -7  -6  -5 2177.60 263.891   3
  -7  -6  -5 2293.33 144.520   2
  -7  -6  -4 35776.7 1206.20   3
  -7  -6  -3 6956.22 477.290   3
  -7  -6  -2 49364.9 1459.46   3
  -7  -6  -1 38864.5 1252.18   3
  -7  -6   0 5322.95 418.704   3
  -7  -6   1 43978.6 1415.22   3
  -7  -6   1 47609.0 1774.52   4
  -7  -6   2 1706.18 248.782   3
  -7  -6   2 1302.62 286.973   4
  -7  -6   3 34955.5 1517.60   4
  -7  -6   3 34041.4 1267.28   3
  -7  -6   4 2924.77 358.855   3
  -7  -6   4 2767.90 415.804   4
  -7  -6   5 18594.9 964.923   3
  -7  -6   5 19253.6 1105.81   4
  -7  -6   6 8530.28 738.049   4
  -7  -6   7 3327.59 473.217   4
  -7  -6   8 7707.26 716.378   4
  -7  -6   9 140.885 129.013   4
  -7  -5 -15 237.591 117.432   2
  -7  -5 -14 15175.9 835.709   2
  -7  -5 -13 1784.77 265.627   2
  -7  -5 -13 1868.43 323.491   3
  -7  -5 -12 17113.3 806.562   2
  -7  -5 -12 16484.5 921.518   3
  -7  -5 -11 18937.9 958.919   3
  -7  -5 -11 20339.8 850.815   2
  -7  -5 -10 14563.0 667.833   2
  -7  -5 -10 14794.7 802.857   3
  -7  -5  -9 32485.5 1216.02   3
  -7  -5  -9 32625.4 1031.64   2
  -7  -5  -8 4967.94 328.346   2
  -7  -5  -8 5515.84 447.424   3
  -7  -5  -8 5189.88 349.866   7
  -7  -5  -7 63310.1 1501.93   2
  -7  -5  -7 64090.2 1787.92   3
  -7  -5  -7 64144.9 1521.20   7
  -7  -5  -6 1213.83 206.196   3
  -7  -5  -6 1271.44 143.708   2
  -7  -5  -6 1064.76 131.154   7
  -7  -5  -5 42425.6 1297.25   3
  -7  -5  -5 40549.3 1019.86   2
  -7  -5  -4 22280.6 876.975   3
  -7  -5  -4 22821.9 667.436   2
  -7  -5  -3 5595.23 398.931   3
  -7  -5  -2 72979.7 1851.55   3
  -7  -5  -1 575.507 151.564   3
  -7  -5   0 46940.7 1787.99   4
  -7  -5   0 46859.5 1392.47   3
  -7  -5   1 11206.6 823.964   4
  -7  -5   1 11333.9 611.823   3
  -7  -5   2 25659.6 1285.46   4
  -7  -5   2 25990.3 1011.38   3
  -7  -5   3 21188.3 930.877   3
  -7  -5   3 22096.2 1179.44   4
  -7  -5   4 6367.58 504.919   3
  -7  -5   4 6242.89 627.723   4
  -7  -5   5 30511.3 1458.47   4
  -7  -5   6-7.67577 129.346   4
  -7  -5   7 13523.1 957.885   4
  -7  -5   8 1905.28 367.349   4
  -7  -5   9 5907.64 647.618   4
  -7  -4 -16 2278.14 369.667   2
  -7  -4 -15 13837.7 851.684   2
  -7  -4 -14 11140.5 722.819   2
  -7  -4 -13 10593.7 675.097   2
  -7  -4 -12 14312.9 762.617   2
  -7  -4 -11 68.9086 97.6414   3
  -7  -4 -11 131.708 80.2774   2
  -7  -4 -10 30195.9 1176.55   3
  -7  -4 -10 31010.3 1090.51   2
  -7  -4  -9 1641.72 253.099   3
  -7  -4  -9 1476.58 207.056   2
  -7  -4  -8 33239.8 1043.82   2
  -7  -4  -8 32563.5 1160.42   3
  -7  -4  -8 32942.7 1057.49   7
  -7  -4  -7 34809.5 1035.57   2
  -7  -4  -7 33114.1 1018.01   7
  -7  -4  -7 33864.2 1156.21   3
  -7  -4  -6 8004.94 409.171   7
  -7  -4  -6 8304.77 427.152   2
  -7  -4  -6 8226.76 502.731   3
  -7  -4  -5 80841.4 1972.82   3
  -7  -4  -5 78875.1 1793.37   2
  -7  -4  -4 2720.86 266.469   3
  -7  -4  -4 2674.59 228.091   2
  -7  -4  -3 65317.9 1671.19   3
  -7  -4  -3 65546.6 1547.21   2
  -7  -4  -2 11710.4 568.643   3
  -7  -4  -1 40957.9 1213.23   3
  -7  -4  -1 39600.0 1625.44   4
  -7  -4   0 41214.1 1238.74   3
  -7  -4   0 37642.1 1606.56   4
  -7  -4   1 1917.61 235.835   3
  -7  -4   1 1656.12 330.039   4
  -7  -4   2 27543.0 1366.02   4
  -7  -4   2 28805.2 1057.05   3
  -7  -4   3 263.638 122.033   3
  -7  -4   3 58.7582 97.9739   4
  -7  -4   4 18272.6 1105.60   4
  -7  -4   5 5994.39 636.775   4
  -7  -4   6 10075.6 840.252   4
  -7  -4   7 16572.7 1092.42   4
  -7  -4   8 1667.33 338.337   4
  -7  -4   9 8911.61 807.141   4
  -7  -3 -16 3128.43 420.784   2
  -7  -3 -15 15708.1 924.843   2
  -7  -3 -14 147.326 129.600   2
  -7  -3 -13 21501.8 1021.40   2
  -7  -3 -12 1265.39 243.016   2
  -7  -3 -11 16345.0 813.652   2
  -7  -3 -10 14873.3 742.865   2
  -7  -3 -10 14270.5 754.209   3
  -7  -3  -9 8065.82 511.585   2
  -7  -3  -9 8252.54 534.327   3
  -7  -3  -8 49355.3 1421.62   2
  -7  -3  -8 48698.8 1460.02   3
  -7  -3  -7 741.259 142.466   2
  -7  -3  -7 687.471 152.786   3
  -7  -3  -7 651.716 135.212   7
  -7  -3  -6 99833.7 2259.03   2
  -7  -3  -6 102572. 2316.12   3
  -7  -3  -6 96040.1 2219.23   7
  -7  -3  -5 21320.8 792.217   3
  -7  -3  -5 20576.1 735.482   7
  -7  -3  -5 21139.7 770.525   2
  -7  -3  -4 30764.6 975.538   3
  -7  -3  -4 30241.0 955.324   2
  -7  -3  -3 47276.7 1281.54   2
  -7  -3  -3 48361.5 1289.33   3
  -7  -3  -2 1383.18 286.754   4
  -7  -3  -2 1489.93 191.389   2
  -7  -3  -2 1595.28 189.272   3
  -7  -3  -1 40900.7 1696.40   4
  -7  -3  -1 47845.4 1289.86   3
  -7  -3   0 257.893 93.5696   3
  -7  -3   0 162.228 103.565   4
  -7  -3   1 38906.8 1201.59   3
  -7  -3   1 39629.1 1654.95   4
  -7  -3   2 13697.0 672.800   3
  -7  -3   2 14519.5 967.329   4
  -7  -3   3 15243.2 1011.62   4
  -7  -3   4 23623.0 1284.50   4
  -7  -3   5 3234.57 477.649   4
  -7  -3   6 21005.4 1245.14   4
  -7  -3   7 1242.31 314.002   4
  -7  -3   8 11769.3 928.859   4
  -7  -3   9 4627.82 581.138   4
  -7  -2 -16 9575.80 760.429   2
  -7  -2 -15 2497.70 373.006   2
  -7  -2 -14 11500.9 778.500   2
  -7  -2 -13 12630.1 787.272   2
  -7  -2 -12 3802.44 414.299   2
  -7  -2 -11 25883.3 1094.25   2
  -7  -2 -10 804.541 177.680   2
  -7  -2  -9 48051.6 1498.63   2
  -7  -2  -9 48249.3 1458.93   3
  -7  -2  -8 17172.2 745.254   3
  -7  -2  -8 16425.6 765.745   2
  -7  -2  -7 35909.5 1181.87   2
  -7  -2  -7 36316.9 1133.10   3
  -7  -2  -6 70727.8 1731.60   3
  -7  -2  -6 69402.6 1806.13   2
  -7  -2  -5 2730.32 354.553   4
  -7  -2  -5 3509.01 296.545   7
  -7  -2  -5 3309.54 301.960   2
  -7  -2  -5 4066.31 299.252   3
  -7  -2  -4 56893.2 1521.08   2
  -7  -2  -4 58170.3 1430.29   3
  -7  -2  -3 3787.82 441.199   4
  -7  -2  -3 3851.39 278.294   3
  -7  -2  -3 3605.55 314.181   2
  -7  -2  -2 24643.5 802.982   3
  -7  -2  -2 22079.2 1154.53   4
  -7  -2  -2 25447.4 907.393   2
  -7  -2  -1 15821.7 966.513   4
  -7  -2  -1 16669.9 646.809   3
  -7  -2   0 17175.5 1027.99   4
  -7  -2   0 16684.8 673.854   3
  -7  -2   1 37503.6 1148.12   3
  -7  -2   1 35578.7 1588.81   4
  -7  -2   2 1783.82 331.459   4
  -7  -2   2 1507.19 203.623   3
  -7  -2   3 29590.6 1449.24   4
  -7  -2   4 954.042 276.114   4
  -7  -2   5 15837.0 1070.84   4
  -7  -2   6 7172.14 721.153   4
  -7  -2   7 5120.82 612.867   4
  -7  -2   8 13993.2 1040.59   4
  -7  -1 -15 949.316 279.397   2
  -7  -1 -14 16829.6 977.992   2
  -7  -1 -13-14.8868 105.429   2
  -7  -1 -12 20961.6 1038.67   2
  -7  -1 -11 8727.38 627.250   2
  -7  -1 -10 17774.4 890.487   2
  -7  -1  -9 41977.5 1289.64   4
  -7  -1  -9 38599.4 1253.08   3
  -7  -1  -9 38603.6 1366.76   2
  -7  -1  -8 3783.48 371.775   2
  -7  -1  -8 4385.12 383.165   4
  -7  -1  -8 4148.46 341.467   3
  -7  -1  -7 66868.5 1866.26   4
  -7  -1  -7 63323.8 1796.26   2
  -7  -1  -7 64104.4 1628.49   3
  -7  -1  -6 6290.05 501.292   4
  -7  -1  -6 6309.05 451.331   2
  -7  -1  -6 6529.50 383.416   3
  -7  -1  -5 48845.2 1235.19   3
  -7  -1  -5 48489.2 1435.99   2
  -7  -1  -4 28275.3 1219.19   4
  -7  -1  -4 29667.9 1054.58   2
  -7  -1  -4 30727.1 888.482   3
  -7  -1  -3 15205.1 564.237   3
  -7  -1  -3 15348.1 709.611   2
  -7  -1  -3 13190.7 831.915   4
  -7  -1  -2 22702.6 1160.15   4
  -7  -1  -2 25649.9 786.296   3
  -7  -1  -2 26096.1 970.713   2
  -7  -1  -1 820.196 242.549   4
  -7  -1  -1 561.112 147.029   2
  -7  -1  -1 992.229 137.397   3
  -7  -1   0 35099.2 1548.13   4
  -7  -1   0 37610.8 1075.45   3
  -7  -1   1 1834.17 333.322   4
  -7  -1   2 33122.3 1533.35   4
  -7  -1   3 25759.0 1363.94   4
  -7  -1   4 9826.14 831.911   4
  -7  -1   5 20413.3 1235.56   4
  -7  -1   6 75.6702 126.258   4
  -7  -1   7 14085.6 1038.15   4
  -7  -1   8 2655.73 475.066   4
  -7   0 -15 9495.65 769.326   2
  -7   0 -14 3621.15 455.664   2
  -7   0 -13 10120.6 750.906   2
  -7   0 -12 21562.8 1093.02   2
  -7   0 -11 1340.93 257.959   2
  -7   0 -10 41857.0 1145.54   4
  -7   0 -10 37668.5 1451.73   2
  -7   0  -9 10167.2 559.203   3
  -7   0  -9 11384.9 549.020   4
  -7   0  -9 9971.68 663.179   2
  -7   0  -8 28699.2 1163.97   2
  -7   0  -8 30282.7 1030.94   4
  -7   0  -8 31189.4 1003.51   3
  -7   0  -7 34628.0 1175.87   4
  -7   0  -7 36969.0 1061.27   3
  -7   0  -7 33816.7 1260.57   2
  -7   0  -6 18225.6 861.340   2
  -7   0  -6 18726.4 659.687   3
  -7   0  -6 19060.5 856.024   4
  -7   0  -5 54825.1 1650.83   2
  -7   0  -5 55304.6 1714.49   4
  -7   0  -5 57515.1 1341.47   3
  -7   0  -4 2359.01 288.792   2
  -7   0  -4 2025.24 297.706   4
  -7   0  -4 2244.86 184.019   3
  -7   0  -3 39475.3 1498.47   4
  -7   0  -3 38301.9 1309.84   2
  -7   0  -3 42421.9 1031.73   3
  -7   0  -2 770.776 192.719   4
  -7   0  -2 1081.53 120.476   3
  -7   0  -2 948.251 185.148   2
  -7   0  -1 16054.6 953.476   4
  -7   0  -1 16318.9 801.257   2
  -7   0   0 17172.0 1019.80   4
  -7   0   1 6125.37 604.820   4
  -7   0   2 30454.6 1463.73   4
  -7   0   3 542.910 202.145   4
  -7   0   4 32322.2 1561.19   4
  -7   0   5 3573.94 514.534   4
  -7   0   6 9555.37 862.703   4
  -7   0   7 5919.21 680.701   4
  -7   1 -14 39.1350 130.257   2
  -7   1 -13 17084.3 1028.06   2
  -7   1 -12 3203.81 431.173   2
  -7   1 -11 25648.7 1215.21   2
  -7   1 -10 19630.6 1019.72   2
  -7   1  -9 11629.3 754.658   2
  -7   1  -9 12853.2 541.237   4
  -7   1  -8 44450.2 1267.56   4
  -7   1  -8 47400.7 1270.09   3
  -7   1  -8 42920.0 1553.71   2
  -7   1  -7 1706.14 274.642   2
  -7   1  -7 1853.24 194.198   3
  -7   1  -7 1740.63 225.867   4
  -7   1  -6 36940.2 957.460   3
  -7   1  -6 35726.4 1204.29   4
  -7   1  -6 33723.0 1302.47   2
  -7   1  -5 2864.38 336.660   2
  -7   1  -5 3377.95 213.858   3
  -7   1  -5 2808.18 312.711   4
  -7   1  -4 17818.9 884.111   4
  -7   1  -4 19838.5 556.468   3
  -7   1  -4 17964.6 875.257   2
  -7   1  -3 17927.7 870.754   2
  -7   1  -3 18317.2 941.909   4
  -7   1  -3 19889.8 530.147   3
  -7   1  -2 3301.82 361.464   2
  -7   1  -2 2472.86 340.706   4
  -7   1  -1 33897.1 1431.63   4
  -7   1  -1 35293.2 1290.07   2
  -7   1   0 145.783 136.256   4
  -7   1   0 412.641 148.028   2
  -7   1   1 43821.1 1752.57   4
  -7   1   2 9331.29 783.328   4
  -7   1   3 18851.4 1159.94   4
  -7   1   4 20331.8 1234.32   4
  -7   1   5 5657.19 652.998   4
  -7   1   6 9607.05 858.085   4
  -7   1   7 73.3006 140.668   4
  -7   2 -14 8181.78 750.084   2
  -7   2 -13 8569.52 739.367   2
  -7   2 -12 3721.09 481.874   2
  -7   2 -11 34460.9 1495.54   2
  -7   2 -10 537.285 199.392   2
  -7   2  -9 44031.0 1666.26   2
  -7   2  -8 5784.79 536.631   2
  -7   2  -8 6113.90 366.721   3
  -7   2  -8 5871.20 368.434   4
  -7   2  -7 14060.1 640.398   4
  -7   2  -7 14183.0 847.394   2
  -7   2  -7 14725.1 531.747   3
  -7   2  -6 5117.12 480.824   2
  -7   2  -6 5852.29 420.862   4
  -7   2  -6 6127.50 281.104   3
  -7   2  -5 2165.35 131.018   3
  -7   2  -5 2107.42 269.261   4
  -7   2  -5 2020.34 303.642   2
  -7   2  -4 38055.1 1403.54   2
  -7   2  -4 37498.1 1326.45   4
  -7   2  -3 1041.19 225.499   4
  -7   2  -3 1131.88 220.183   2
  -7   2  -2 32224.1 1270.61   2
  -7   2  -2 31163.6 1299.09   4
  -7   2  -1 16799.6 947.253   4
  -7   2  -1 17094.1 895.034   2
  -7   2   0 15723.7 951.599   4
  -7   2   0 16084.3 883.751   2
  -7   2   1 25573.1 1288.36   4
  -7   2   2 5659.92 604.768   4
  -7   2   3 16441.6 1082.51   4
  -7   2   4-192.640 202.079   4
  -7   2   5 7987.81 774.575   4
  -7   2   6 3123.28 500.372   4
  -7   3 -13 566.112 244.654   2
  -7   3 -12 16591.1 1056.49   2
  -7   3 -11 2781.18 419.859   2
  -7   3 -10 17391.4 1043.65   2
  -7   3  -9 12699.0 867.580   2
  -7   3  -8 2746.80 398.605   2
  -7   3  -7 32970.2 1414.97   2
  -7   3  -7 35442.3 1078.33   4
  -7   3  -6 797.497 161.732   4
  -7   3  -6 531.312 177.117   2
  -7   3  -5 15977.8 760.100   4
  -7   3  -5 15988.0 909.958   2
  -7   3  -4 14673.5 767.881   4
  -7   3  -4 15528.4 882.254   2
  -7   3  -3 15354.4 876.273   2
  -7   3  -3 16466.4 854.565   4
  -7   3  -2 34597.6 1392.38   2
  -7   3  -2 36219.3 1397.77   4
  -7   3  -1 4492.11 490.001   4
  -7   3  -1 4653.25 479.390   2
  -7   3   0 35779.0 1436.71   2
  -7   3   0 33397.4 1463.75   4
  -7   3   1 306.595 108.746   4
  -7   3   2 13729.9 956.896   4
  -7   3   3 3252.49 475.371   4
  -7   3   4 3088.79 474.398   4
  -7   3   5 7658.23 766.034   4
  -7   4 -12 10563.1 879.677   2
  -7   4 -11 1651.87 322.623   2
  -7   4 -10 22048.2 1251.06   2
  -7   4  -9 1161.06 261.276   2
  -7   4  -8 23188.6 1243.42   2
  -7   4  -7 13660.1 912.828   2
  -7   4  -6 7735.21 475.879   4
  -7   4  -6 7447.42 649.384   2
  -7   4  -5 13100.8 864.981   2
  -7   4  -5 13248.5 681.022   4
  -7   4  -4 3403.46 422.631   2
  -7   4  -4 2996.43 332.774   4
  -7   4  -3 29562.1 1326.21   2
  -7   4  -3 29478.9 1187.32   4
  -7   4  -2 1145.14 229.700   4
  -7   4  -2 1421.55 277.162   2
  -7   4  -1 13768.8 856.163   4
  -7   4  -1 15570.4 929.562   2
  -7   4   0 11152.9 798.118   4
  -7   4   0 12561.8 847.603   2
  -7   4   1 4042.12 490.893   4
  -7   4   2 8695.49 753.797   4
  -7   4   3 259.647 119.400   4
  -7   4   4 10996.9 918.530   4
  -7   5 -10 4680.31 579.322   2
  -7   5  -9 6233.61 670.098   2
  -7   5  -8 16137.6 1064.82   2
  -7   5  -7 804.604 239.169   2
  -7   5  -6 24523.0 1291.18   2
  -7   5  -5 2740.82 417.779   2
  -7   5  -5 3483.00 341.876   4
  -7   5  -4 11694.2 684.048   4
  -7   5  -4 10464.9 795.601   2
  -7   5  -3 5456.38 568.602   2
  -7   5  -3 5618.00 489.304   4
  -7   5  -2 8102.58 701.366   2
  -7   5  -2 8788.39 653.048   4
  -7   5  -1 13380.1 854.295   4
  -7   5  -1 14533.9 934.091   2
  -7   5   0 328.309 176.351   2
  -7   5   0 96.5893 105.577   4
  -7   5   1 15989.5 1022.40   4
  -7   5   2 1103.60 294.318   4
  -7   5   3 7578.91 746.901   4
  -7   6  -8 2413.28 417.725   2
  -7   6  -7 11222.7 917.123   2
  -7   6  -6 7598.61 731.105   2
  -7   6  -5 3835.34 503.089   2
  -7   6  -4 12411.7 911.254   2
  -7   6  -4 12442.7 719.360   4
  -7   6  -3 313.102 155.080   4
  -7   6  -3 190.552 115.059   2
  -7   6  -2 17079.1 932.007   4
  -7   6  -2 15375.7 1023.08   2
  -7   6  -1 2884.75 454.051   2
  -7   6  -1 2791.96 385.278   4
  -7   6   0 9264.59 789.731   2
  -7   6   0 9113.44 741.861   4
  -7   6   1 6691.25 659.671   4
  -7   6   2 1833.82 348.474   4
  -7   7  -4 2579.36 439.809   2
  -7   7  -2 5087.71 514.646   4
  -7   7  -1 2727.87 398.975   4
  -7   7   0 10230.4 793.857   4
  -7   7   1 253.855 195.427   4
  -6 -14  -3 9298.27 745.981   3
  -6 -14  -2 4584.94 512.405   3
  -6 -13  -7 412.429 187.549   3
  -6 -13  -6 8172.95 682.040   3
  -6 -13  -5 4444.85 494.630   3
  -6 -13  -4 2060.69 348.500   3
  -6 -13  -3 14970.2 907.471   3
  -6 -13  -2 39.4830 142.165   3
  -6 -13  -1 24927.9 1203.48   3
  -6 -13   0 2294.75 364.743   3
  -6 -13   1 20580.9 1091.55   3
  -6 -13   2 10512.1 772.046   3
  -6 -12  -9 13987.8 932.365   3
  -6 -12  -8 7084.31 634.575   3
  -6 -12  -7 5032.71 535.224   3
  -6 -12  -6 16494.4 960.816   3
  -6 -12  -5-63.0568 121.847   3
  -6 -12  -4 19789.8 1032.78   3
  -6 -12  -3 2059.02 331.582   3
  -6 -12  -2 16996.1 935.524   3
  -6 -12  -1 13404.1 819.104   3
  -6 -12   0 6599.70 575.410   3
  -6 -12   1 23132.8 1132.81   3
  -6 -12   2-54.3619 112.211   3
  -6 -12   3 15512.0 939.151   3
  -6 -12   4 3780.49 468.454   3
  -6 -11 -10 2851.55 425.688   3
  -6 -11  -9 12389.1 846.530   3
  -6 -11  -8-33.3352 108.866   3
  -6 -11  -7 25729.4 1199.91   3
  -6 -11  -6 6313.64 560.147   3
  -6 -11  -5 18202.2 961.456   3
  -6 -11  -4 14476.7 842.957   3
  -6 -11  -3 5022.84 479.082   3
  -6 -11  -2 32427.0 1286.08   3
  -6 -11  -1 409.989 158.241   3
  -6 -11   0 37568.2 1430.35   3
  -6 -11   1 4823.42 476.381   3
  -6 -11   2 9556.27 689.901   3
  -6 -11   3 17103.7 959.023   3
  -6 -11   4 1400.21 291.988   3
  -6 -11   5 16541.4 949.992   4
  -6 -11   5 15657.9 959.749   3
  -6 -11   6 257.869 169.442   4
  -6 -11   6 411.725 219.201   3
  -6 -10 -11 204.287 131.481   3
  -6 -10 -10 18022.3 1024.52   3
  -6 -10  -9 5116.45 515.225   3
  -6 -10  -8 16484.9 925.745   3
  -6 -10  -7 14383.3 842.697   3
  -6 -10  -6 5508.42 502.061   3
  -6 -10  -5 36258.4 1373.05   3
  -6 -10  -4 939.659 209.153   3
  -6 -10  -3 26956.4 1124.87   3
  -6 -10  -2 7656.85 560.867   3
  -6 -10  -1 14914.6 799.978   3
  -6 -10   0 32879.9 1265.55   3
  -6 -10   1 3457.89 390.662   3
  -6 -10   2 33087.8 1306.61   3
  -6 -10   3 361.083 137.261   3
  -6 -10   4 22291.5 1096.74   3
  -6 -10   5 4686.38 506.848   3
  -6 -10   5 4907.30 507.998   4
  -6 -10   6 5156.47 517.577   4
  -6 -10   6 5975.98 584.341   3
  -6 -10   7 12943.4 835.532   4
  -6  -9 -12 3464.84 457.699   3
  -6  -9 -11 13027.0 868.150   3
  -6  -9 -10 16602.2 946.479   3
  -6  -9  -9 2577.64 355.626   3
  -6  -9  -8 31538.4 1284.95   3
  -6  -9  -7 1111.99 213.688   3
  -6  -9  -6 34832.7 1309.19   3
  -6  -9  -5 14842.6 803.559   3
  -6  -9  -4 19036.3 902.046   3
  -6  -9  -3 29830.5 1153.51   3
  -6  -9  -2 2534.11 313.722   3
  -6  -9  -1 46642.0 1507.26   3
  -6  -9   0 1207.81 228.076   3
  -6  -9   1 48606.8 1579.79   3
  -6  -9   2 13125.5 750.253   3
  -6  -9   3 11304.3 707.534   3
  -6  -9   4 21394.5 1036.45   3
  -6  -9   5 1682.04 289.093   4
  -6  -9   5 2256.17 338.834   3
  -6  -9   6 18522.5 1003.63   4
  -6  -9   6 19115.7 1046.23   3
  -6  -9   7 3882.63 446.967   4
  -6  -9   8 12605.6 834.578   4
  -6  -8 -13 13384.5 911.699   3
  -6  -8 -12 3202.13 416.373   3
  -6  -8 -11 32863.5 1397.18   3
  -6  -8 -10 1193.22 269.274   3
  -6  -8  -9 27600.1 798.794   2
  -6  -8  -9 28269.1 1200.44   3
  -6  -8  -8 19377.2 942.934   3
  -6  -8  -8 18402.6 527.148   2
  -6  -8  -7 14595.6 784.980   3
  -6  -8  -6 22055.3 522.835   7
  -6  -8  -6 25479.6 1033.87   3
  -6  -8  -5 2847.57 331.064   3
  -6  -8  -4 58043.9 1709.35   3
  -6  -8  -3 4472.82 399.469   3
  -6  -8  -2 28739.6 1081.89   3
  -6  -8  -1 14428.1 728.893   3
  -6  -8   0 19122.8 865.755   3
  -6  -8   1 34203.0 1233.42   3
  -6  -8   2 1740.37 269.014   3
  -6  -8   3 38556.3 1381.08   3
  -6  -8   4 6450.32 575.560   4
  -6  -8   4 6761.41 542.701   3
  -6  -8   5 21745.8 1086.25   4
  -6  -8   5 21026.3 1028.86   3
  -6  -8   6 11638.8 780.726   3
  -6  -8   6 11637.9 780.037   4
  -6  -8   7 3353.33 418.869   4
  -6  -8   8 19435.5 1054.93   4
  -6  -8   9 395.527 191.330   4
  -6  -7 -14 15182.3 995.593   3
  -6  -7 -13 1451.61 306.160   3
  -6  -7 -12 22719.4 925.761   2
  -6  -7 -12 23821.6 1169.44   3
  -6  -7 -11 12724.4 625.539   2
  -6  -7 -11 13171.5 824.807   3
  -6  -7 -10 16705.9 677.323   2
  -6  -7 -10 17270.6 913.404   3
  -6  -7  -9 33324.5 957.315   2
  -6  -7  -9 33309.4 1287.08   3
  -6  -7  -8-61.6350 114.879   3
  -6  -7  -8 172.964 51.2396   2
  -6  -7  -7 35583.3 1258.28   3
  -6  -7  -7 34083.2 783.849   2
  -6  -7  -7 34776.6 908.683   7
  -6  -7  -6 4873.53 419.005   3
  -6  -7  -6 5393.04 233.457   7
  -6  -7  -5 27414.4 1042.94   3
  -6  -7  -4 28616.1 1052.59   3
  -6  -7  -3 43022.3 1347.00   3
  -6  -7  -2 49925.6 1473.19   3
  -6  -7  -1 2394.51 272.251   3
  -6  -7   0 60524.2 1699.01   3
  -6  -7   1 3520.49 347.639   3
  -6  -7   2 30469.8 1132.21   3
  -6  -7   3 33598.3 1361.33   4
  -6  -7   3 31266.1 1190.31   3
  -6  -7   4 4735.92 441.824   3
  -6  -7   4 5277.50 515.120   4
  -6  -7   5 39820.0 1526.54   4
  -6  -7   5 37722.2 1415.34   3
  -6  -7   6 10.7107 102.437   4
  -6  -7   7 23391.8 1154.90   4
  -6  -7   8 5537.17 555.208   4
  -6  -7   9 7507.43 657.543   4
  -6  -7  10 5082.87 552.841   4
  -6  -6 -15 12412.6 790.161   2
  -6  -6 -14 6980.56 557.022   2
  -6  -6 -13 7404.74 540.307   2
  -6  -6 -12 32376.1 1367.14   3
  -6  -6 -12 31689.6 1153.32   2
  -6  -6 -11 153.101 123.056   3
  -6  -6 -11 389.351 129.051   2
  -6  -6 -10 42947.6 1515.15   3
  -6  -6 -10 44048.7 1272.22   2
  -6  -6  -9 6501.67 383.852   2
  -6  -6  -9 6288.50 501.064   3
  -6  -6  -8 21669.9 940.994   3
  -6  -6  -8 21491.3 695.710   2
  -6  -6  -7 21476.4 621.588   2
  -6  -6  -7 19829.6 667.847   7
  -6  -6  -7 20452.1 886.881   3
  -6  -6  -6 6111.32 284.361   7
  -6  -6  -6 6177.12 251.630   2
  -6  -6  -6 6477.15 455.833   3
  -6  -6  -5 34306.6 734.437   7
  -6  -6  -5 36617.7 1164.17   3
  -6  -6  -4 374.163 114.808   3
  -6  -6  -3 110642. 2543.24   3
  -6  -6  -2 8965.41 512.736   3
  -6  -6  -1 34967.5 1132.40   3
  -6  -6   0 41608.6 1281.04   3
  -6  -6   1 11658.8 617.366   3
  -6  -6   2 52228.4 1539.03   3
  -6  -6   3 448.322 165.775   4
  -6  -6   3 254.451 102.143   3
  -6  -6   4 42607.6 1440.67   3
  -6  -6   4 45821.2 1647.59   4
  -6  -6   5 12212.7 722.715   3
  -6  -6   5 11726.8 779.660   4
  -6  -6   6 15053.4 906.423   4
  -6  -6   7 12121.9 816.072   4
  -6  -6   8 4044.34 474.033   4
  -6  -6   9 12683.5 865.409   4
  -6  -6  10-31.4676 118.921   4
  -6  -5 -16 3236.07 422.717   2
  -6  -5 -15 12263.3 793.555   2
  -6  -5 -14 123.230 126.035   2
  -6  -5 -13 23244.4 1024.60   2
  -6  -5 -12 11686.6 663.414   2
  -6  -5 -11 24251.5 953.524   2
  -6  -5 -10 24683.6 906.916   2
  -6  -5 -10 23453.4 1029.53   3
  -6  -5  -9 6550.66 403.373   2
  -6  -5  -9 5726.82 468.716   3
  -6  -5  -8 52774.5 1568.14   3
  -6  -5  -8 51179.0 1313.33   2
  -6  -5  -8 50283.5 1358.82   7
  -6  -5  -7 430.183 98.5310   7
  -6  -5  -7 379.606 123.884   3
  -6  -5  -7 411.459 82.6069   2
  -6  -5  -6 49218.7 1165.19   2
  -6  -5  -6 51437.2 1212.46   7
  -6  -5  -6 54040.7 1492.94   3
  -6  -5  -5 2283.60 255.346   3
  -6  -5  -5 2097.13 156.986   7
  -6  -5  -5 1979.37 149.035   2
  -6  -5  -4 39452.6 898.463   2
  -6  -5  -4 42200.5 1225.20   3
  -6  -5  -3 48013.5 1350.44   3
  -6  -5  -2 32760.0 1041.22   3
  -6  -5  -1 109091. 2449.45   3
  -6  -5   0 1393.30 197.161   3
  -6  -5   1 50875.7 1445.53   3
  -6  -5   2 13871.8 671.107   3
  -6  -5   2 13555.0 835.626   4
  -6  -5   3 13996.6 859.372   4
  -6  -5   3 14690.2 717.054   3
  -6  -5   4 43271.4 1407.17   3
  -6  -5   4 42342.3 1599.50   4
  -6  -5   5 4575.40 491.728   4
  -6  -5   6 41046.7 1610.39   4
  -6  -5   7 688.398 218.423   4
  -6  -5   8 17486.7 1031.99   4
  -6  -5   9 5159.50 552.050   4
  -6  -5  10 7008.94 665.174   4
  -6  -5  11 5855.09 620.382   4
  -6  -4 -16 15793.9 959.105   2
  -6  -4 -15 5218.17 519.368   2
  -6  -4 -14 19137.4 984.008   2
  -6  -4 -13 15776.9 840.636   2
  -6  -4 -12 2256.80 300.297   2
  -6  -4 -11 36689.2 1253.88   2
  -6  -4 -10 68.1573 59.2808   2
  -6  -4  -9 37942.6 1153.23   2
  -6  -4  -9 35634.9 1256.34   3
  -6  -4  -8 7007.40 485.109   3
  -6  -4  -8 7186.11 414.880   2
  -6  -4  -8 7166.80 430.950   7
  -6  -4  -7 26476.4 849.370   7
  -6  -4  -7 26361.6 832.296   2
  -6  -4  -7 25452.8 952.837   3
  -6  -4  -6 31464.6 905.095   7
  -6  -4  -6 33140.8 907.290   2
  -6  -4  -6 32079.1 1058.43   3
  -6  -4  -5 3488.49 297.773   3
  -6  -4  -5 3142.80 221.385   7
  -6  -4  -5 3366.96 227.358   2
  -6  -4  -4 100755. 2229.51   3
  -6  -4  -4 96352.6 1990.85   2
  -6  -4  -3 2990.97 207.485   2
  -6  -4  -3 2926.55 256.845   3
  -6  -4  -2 109714. 2396.38   3
  -6  -4  -1 36650.1 1091.03   3
  -6  -4   0 31348.2 998.234   3
  -6  -4   1 52973.7 1814.63   4
  -6  -4   1 53785.2 1462.49   3
  -6  -4   2 6572.73 431.958   3
  -6  -4   2 6313.60 563.371   4
  -6  -4   3 32323.1 1369.29   4
  -6  -4   3 33212.7 1131.44   3
  -6  -4   4 673.170 199.324   4
  -6  -4   4 320.726 104.944   3
  -6  -4   5 23691.7 1176.23   4
  -6  -4   6 17380.6 1000.00   4
  -6  -4   7 9963.72 757.390   4
  -6  -4   8 15348.7 976.835   4
  -6  -4   9 284.381 192.601   4
  -6  -4  10 12123.4 890.172   4
  -6  -4  11 705.967 226.875   4
  -6  -3 -16 10151.7 774.595   2
  -6  -3 -15 3169.93 420.402   2
  -6  -3 -14 24989.1 1153.46   2
  -6  -3 -13-58.5998 93.9109   2
  -6  -3 -12 25401.7 1076.17   2
  -6  -3 -11 9845.04 604.859   2
  -6  -3 -10 14447.3 712.387   2
  -6  -3  -9 23573.8 899.794   2
  -6  -3  -8 1864.60 243.833   3
  -6  -3  -8 2081.52 228.874   2
  -6  -3  -7 87579.2 2093.86   3
  -6  -3  -7 87386.4 2006.77   2
  -6  -3  -7 85334.9 2007.75   7
  -6  -3  -6 1157.93 175.234   3
  -6  -3  -6 1548.46 181.524   7
  -6  -3  -6 1216.63 162.826   2
  -6  -3  -5 84862.5 1908.49   7
  -6  -3  -5 88655.1 1946.71   2
  -6  -3  -5 92085.5 2038.60   3
  -6  -3  -4 23869.5 747.578   2
  -6  -3  -4 23935.9 797.328   3
  -6  -3  -4 23092.5 719.880   7
  -6  -3  -3 46435.2 1165.28   2
  -6  -3  -3 44869.1 1209.91   3
  -6  -3  -2 68193.8 1606.81   3
  -6  -3  -2 66509.5 1558.82   2
  -6  -3  -1 8099.23 419.585   3
  -6  -3  -1 7207.30 587.057   4
  -6  -3   0 77681.9 1795.30   3
  -6  -3   0 71593.4 2234.65   4
  -6  -3   1 6747.16 401.666   3
  -6  -3   1 6359.33 561.319   4
  -6  -3   2 38317.4 1159.40   3
  -6  -3   2 36026.0 1459.78   4
  -6  -3   3 24159.2 908.793   3
  -6  -3   3 23008.3 1142.98   4
  -6  -3   4 17059.5 976.601   4
  -6  -3   5 37957.6 1546.95   4
  -6  -3   6 1486.85 283.466   4
  -6  -3   7 36012.4 1550.13   4
  -6  -3   8 1453.69 304.036   4
  -6  -3   9 9769.29 792.164   4
  -6  -3  10 6486.05 658.519   4
  -6  -2 -16 129.963 151.001   2
  -6  -2 -15 17489.3 1008.43   2
  -6  -2 -14 8893.36 675.864   2
  -6  -2 -13 12205.0 762.586   2
  -6  -2 -12 22256.6 1018.31   2
  -6  -2 -11 363.847 139.682   2
  -6  -2 -10 28968.6 1096.28   2
  -6  -2  -9 3125.55 318.454   2
  -6  -2  -8 56804.5 1575.80   2
  -6  -2  -7 48435.1 1348.37   3
  -6  -2  -7 47697.3 1357.24   7
  -6  -2  -7 46922.5 1345.42   2
  -6  -2  -6 52474.1 1364.72   3
  -6  -2  -6 49519.6 1357.55   7
  -6  -2  -6 50112.9 1366.09   2
  -6  -2  -5 91227.0 2042.23   7
  -6  -2  -5 90289.5 2055.92   2
  -6  -2  -5 90008.4 2012.02   3
  -6  -2  -4 5886.74 347.019   7
  -6  -2  -4 5583.83 351.582   2
  -6  -2  -4 5693.08 334.248   3
  -6  -2  -3 70203.1 1575.23   3
  -6  -2  -3 68810.2 1630.26   2
  -6  -2  -2 4017.71 269.937   3
  -6  -2  -2 3895.95 416.983   4
  -6  -2  -2 3812.71 288.459   2
  -6  -2  -1 42770.6 1578.63   4
  -6  -2  -1 46985.4 1270.53   2
  -6  -2  -1 46121.2 1179.71   3
  -6  -2   0 17278.4 638.618   3
  -6  -2   0 17822.8 950.705   4
  -6  -2   1 7975.55 629.845   4
  -6  -2   1 8890.10 452.328   3
  -6  -2   2 55635.8 1894.03   4
  -6  -2   2 56575.1 1487.47   3
  -6  -2   3 40.9976 95.3096   4
  -6  -2   4 45447.9 1717.05   4
  -6  -2   5 6176.81 583.354   4
  -6  -2   6 20631.8 1136.03   4
  -6  -2   7 17765.4 1057.53   4
  -6  -2   8 5032.91 559.296   4
  -6  -2   9 14075.3 976.285   4
  -6  -2  10 43.6446 128.727   4
  -6  -1 -16 3186.64 449.362   2
  -6  -1 -15 12449.4 859.323   2
  -6  -1 -14 850.742 225.605   2
  -6  -1 -13 28712.9 1249.76   2
  -6  -1 -12 3801.69 408.894   2
  -6  -1 -11 35816.2 1330.59   2
  -6  -1 -10 22846.0 991.563   2
  -6  -1  -9 19559.3 870.792   2
  -6  -1  -8 33793.4 1171.68   2
  -6  -1  -7 3402.13 289.072   3
  -6  -1  -7 3356.79 312.373   2
  -6  -1  -6 74132.3 1866.56   2
  -6  -1  -6 74322.4 1735.57   3
  -6  -1  -5 7257.79 516.342   4
  -6  -1  -5 8486.71 468.751   7
  -6  -1  -5 8451.67 405.026   3
  -6  -1  -5 8912.88 490.627   2
  -6  -1  -4 56462.7 1472.09   2
  -6  -1  -4 54672.6 1300.69   3
  -6  -1  -4 55575.9 1439.81   7
  -6  -1  -3 25188.1 742.152   3
  -6  -1  -3 23422.3 1042.52   4
  -6  -1  -3 25801.8 884.644   2
  -6  -1  -2 10628.8 429.107   3
  -6  -1  -2 11010.8 541.444   2
  -6  -1  -2 9532.98 643.827   4
  -6  -1  -1 76606.3 1869.20   2
  -6  -1  -1 75456.2 1660.30   3
  -6  -1  -1 72880.3 2168.17   4
  -6  -1   0 520.994 185.077   4
  -6  -1   0 402.577 89.2233   3
  -6  -1   1 73696.3 1701.73   3
  -6  -1   1 71008.8 2196.31   4
  -6  -1   2 11365.7 771.027   4
  -6  -1   3 48463.3 1767.71   4
  -6  -1   4 28577.0 1316.63   4
  -6  -1   5 4615.63 525.350   4
  -6  -1   6 29939.4 1400.01   4
  -6  -1   7-121.567 174.768   4
  -6  -1   8 18316.5 1131.62   4
  -6  -1   9 3421.75 461.802   4
  -6  -1  10 6015.41 648.153   4
  -6   0 -15 2319.87 392.225   2
  -6   0 -14 17737.8 1017.17   2
  -6   0 -13 16756.6 954.012   2
  -6   0 -12 11129.3 742.141   2
  -6   0 -11 29963.3 1250.28   2
  -6   0 -11 33025.5 876.459   4
  -6   0 -10 52.5680 76.3269   2
  -6   0 -10 169.726 85.5345   4
  -6   0  -9 31213.4 1210.77   2
  -6   0  -9 34034.2 978.528   4
  -6   0  -8 2520.88 237.740   4
  -6   0  -8 2580.07 303.250   2
  -6   0  -7 41643.1 1352.11   2
  -6   0  -7 43379.8 1247.75   4
  -6   0  -6 52897.8 1559.50   2
  -6   0  -6 55322.9 1523.07   4
  -6   0  -6 56350.7 1362.40   3
  -6   0  -5 13214.8 648.941   2
  -6   0  -5 12024.7 628.659   4
  -6   0  -5 12488.9 482.809   3
  -6   0  -4 90860.8 2304.45   4
  -6   0  -4 92463.7 1894.22   3
  -6   0  -4 92017.6 2209.43   2
  -6   0  -3 47.4739 64.4063   2
  -6   0  -3 113.285 32.3103   3
  -6   0  -2 50194.5 1624.12   4
  -6   0  -2 50849.2 1453.40   2
  -6   0  -2 51679.1 1163.69   3
  -6   0  -1 9367.54 540.421   2
  -6   0  -1 10171.5 395.409   3
  -6   0  -1 9454.10 646.879   4
  -6   0   0 42089.4 1345.52   2
  -6   0   0 42322.8 1555.58   4
  -6   0   1 34508.1 1394.75   4
  -6   0   2 4765.82 493.712   4
  -6   0   3 55524.6 1939.91   4
  -6   0   4 93.6043 131.327   4
  -6   0   5 22267.0 1187.87   4
  -6   0   6 9316.03 769.517   4
  -6   0   7 7568.10 705.198   4
  -6   0   8 8115.81 739.659   4
  -6   0   9 483.882 195.201   4
  -6   1 -15 2798.13 425.943   2
  -6   1 -14 18183.8 1064.51   2
  -6   1 -13-214.929 163.509   2
  -6   1 -12 29451.3 1314.19   2
  -6   1 -11 3028.77 369.208   2
  -6   1 -10 17303.4 933.798   2
  -6   1 -10 18951.0 538.339   4
  -6   1  -9 36789.4 1383.29   2
  -6   1  -9 38422.9 972.553   4
  -6   1  -8 3540.34 373.143   2
  -6   1  -8 3685.51 259.238   4
  -6   1  -7 41649.4 1416.96   2
  -6   1  -7 42694.2 1173.15   4
  -6   1  -6 631.849 165.048   2
  -6   1  -6 541.344 101.818   3
  -6   1  -6 658.060 124.822   4
  -6   1  -5 93632.6 2399.42   2
  -6   1  -5 94525.7 2285.38   4
  -6   1  -4 9379.10 344.336   3
  -6   1  -4 8745.76 542.365   2
  -6   1  -4 8789.76 532.676   4
  -6   1  -3 39977.9 1310.20   2
  -6   1  -3 38947.4 1332.83   4
  -6   1  -3 43016.4 925.769   3
  -6   1  -2 35806.5 1215.54   2
  -6   1  -2 35087.0 1285.59   4
  -6   1  -2 37356.9 818.763   3
  -6   1  -1 6893.42 536.680   4
  -6   1  -1 6648.68 476.452   2
  -6   1   0 46563.7 1460.82   2
  -6   1   0 46241.0 1607.57   4
  -6   1   1 1974.90 307.024   4
  -6   1   2 31022.7 1344.42   4
  -6   1   3 30739.2 1365.51   4
  -6   1   4 25519.4 1271.91   4
  -6   1   5 24363.2 1258.54   4
  -6   1   6 2678.61 427.141   4
  -6   1   7 12376.1 917.797   4
  -6   1   8 18.0106 121.940   4
  -6   1   9 6558.54 694.743   4
  -6   2 -14 4544.14 532.982   2
  -6   2 -13 7706.06 688.202   2
  -6   2 -12 15916.6 964.299   2
  -6   2 -11 3860.97 466.267   2
  -6   2 -10 35791.3 1453.13   2
  -6   2  -9 290.452 58.3400   4
  -6   2  -9 180.468 102.411   2
  -6   2  -8 45514.3 1616.96   2
  -6   2  -8 48685.8 1156.76   4
  -6   2  -7 4987.78 459.360   2
  -6   2  -7 5778.19 334.708   4
  -6   2  -6 27531.1 752.677   3
  -6   2  -6 25864.0 1097.19   2
  -6   2  -6 26625.1 879.715   4
  -6   2  -5 67825.3 1962.71   2
  -6   2  -5 71421.8 1434.09   3
  -6   2  -5 69306.2 1763.51   4
  -6   2  -4 8398.53 260.279   3
  -6   2  -4 8973.28 580.892   2
  -6   2  -4 8495.45 513.836   4
  -6   2  -3 56033.6 1678.57   2
  -6   2  -3 55140.8 1624.27   4
  -6   2  -2 2124.90 278.797   2
  -6   2  -2 2147.89 280.255   4
  -6   2  -1 25600.6 1088.55   4
  -6   2  -1 26914.8 1072.39   2
  -6   2   0 14607.9 773.088   2
  -6   2   0 14362.2 814.426   4
  -6   2   1 14379.5 853.875   4
  -6   2   1 15991.5 647.945   1
  -6   2   2 33895.2 1431.01   4
  -6   2   3 201.340 145.447   4
  -6   2   4 26261.3 1313.77   4
  -6   2   5 1497.04 307.630   4
  -6   2   6 14803.8 1000.08   4
  -6   2   7 7895.21 750.764   4
  -6   2   8 5033.15 617.856   4
  -6   3 -14 531.949 232.417   2
  -6   3 -13 16896.7 1068.17   2
  -6   3 -12-99.7501 145.333   2
  -6   3 -11 24869.8 1251.95   2
  -6   3 -10 5274.66 551.297   2
  -6   3  -9 19325.4 1039.22   2
  -6   3  -8 36915.4 1475.05   2
  -6   3  -8 38254.2 933.466   4
  -6   3  -7 1712.00 296.488   2
  -6   3  -7 1766.04 178.454   4
  -6   3  -6 22069.0 628.385   3
  -6   3  -6 22946.4 610.270   3
  -6   3  -6 21696.9 774.833   4
  -6   3  -6 21240.8 1033.81   2
  -6   3  -5 2086.26 298.976   2
  -6   3  -5 2547.48 250.605   4
  -6   3  -5 1975.91 99.0477   3
  -6   3  -4 45392.8 1357.55   4
  -6   3  -4 43590.2 1517.66   2
  -6   3  -3 29607.1 1092.01   4
  -6   3  -3 28834.4 1173.51   2
  -6   3  -2 13711.5 734.581   4
  -6   3  -2 13731.5 769.025   2
  -6   3  -1 55843.9 1765.32   4
  -6   3  -1 57319.2 1783.32   2
  -6   3   0 2143.79 307.589   2
  -6   3   0 1868.51 298.499   4
  -6   3   1 33503.8 1387.58   4
  -6   3   1 35906.8 1370.23   2
  -6   3   2 625.536 172.678   4
  -6   3   3 19568.5 1090.67   4
  -6   3   4 9688.38 768.406   4
  -6   3   5 5069.61 569.226   4
  -6   3   6 11554.1 905.901   4
  -6   3   7-43.2452 182.777   4
  -6   4 -13 6364.21 657.952   2
  -6   4 -12 6098.05 647.678   2
  -6   4 -11 12473.8 901.342   2
  -6   4 -10 738.947 211.551   2
  -6   4  -9 38459.9 1616.04   2
  -6   4  -8 2885.29 404.704   2
  -6   4  -7 45062.5 1717.20   2
  -6   4  -7 49332.7 1204.46   4
  -6   4  -6 17763.4 672.719   4
  -6   4  -6 15595.9 914.920   2
  -6   4  -5 9163.58 503.564   4
  -6   4  -5 8535.09 649.632   2
  -6   4  -4 29430.6 1263.71   2
  -6   4  -4 30563.2 1059.20   4
  -6   4  -3 94.7608 87.8261   2
  -6   4  -3 51.3107 68.9936   4
  -6   4  -2 27754.8 1194.01   2
  -6   4  -2 28000.4 1111.05   4
  -6   4  -1 6336.85 537.751   2
  -6   4  -1 5764.32 489.734   4
  -6   4   0 17044.9 914.738   4
  -6   4   0 17912.3 949.427   2
  -6   4   1 15403.5 903.446   4
  -6   4   1 15761.2 909.653   2
  -6   4   2 5576.59 554.425   4
  -6   4   3 22835.4 1205.31   4
  -6   4   4 22.6698 108.273   4
  -6   4   5 16541.6 1086.05   4
  -6   4   6 1189.94 285.815   4
  -6   5 -12 11337.9 921.806   2
  -6   5 -11 717.484 252.857   2
  -6   5 -10 16052.3 1065.45   2
  -6   5  -9 16904.2 1073.76   2
  -6   5  -8 7584.48 692.150   2
  -6   5  -7 35779.1 1571.37   2
  -6   5  -6 8.16328 130.032   2
  -6   5  -6 28.3607 52.9721   4
  -6   5  -5 23984.5 1194.57   2
  -6   5  -5 26085.4 925.222   4
  -6   5  -4 1251.48 207.120   4
  -6   5  -4 857.348 185.389   2
  -6   5  -3 21920.1 932.706   4
  -6   5  -3 21551.3 1093.03   2
  -6   5  -2 12931.8 728.543   4
  -6   5  -2 13119.7 832.294   2
  -6   5  -1 3387.05 384.392   4
  -6   5  -1 4108.73 456.824   2
  -6   5   0 27227.4 1218.86   4
  -6   5   0 28432.6 1286.60   2
  -6   5   1 29.4658 87.0606   2
  -6   5   1 3.35599 110.569   4
  -6   5   2 17290.3 1022.33   4
  -6   5   3 1818.21 357.795   4
  -6   5   4 8395.68 758.176   4
  -6   5   5 9571.25 825.719   4
  -6   6 -11 4018.31 571.350   2
  -6   6 -10 13582.4 1027.02   2
  -6   6  -9 157.271 191.824   2
  -6   6  -8 25528.5 1386.98   2
  -6   6  -7 5752.23 614.562   2
  -6   6  -6 13552.4 932.512   2
  -6   6  -5 18572.0 772.581   4
  -6   6  -5 16672.4 1031.32   2
  -6   6  -4 1147.55 200.774   4
  -6   6  -4 978.569 259.906   2
  -6   6  -3 20554.8 918.169   4
  -6   6  -3 19696.1 1095.93   2
  -6   6  -2 90.5877 110.624   4
  -6   6  -2 40.4258 98.3825   2
  -6   6  -1 21327.4 1133.91   2
  -6   6  -1 20873.3 1012.67   4
  -6   6   0 5909.37 595.521   2
  -6   6   0 5200.70 517.168   4
  -6   6   1 10467.7 775.717   4
  -6   6   1 11778.0 852.825   2
  -6   6   2 12368.4 871.529   4
  -6   6   3 2038.51 373.452   4
  -6   6   4 9332.33 806.081   4
  -6   7  -9 7064.73 774.537   2
  -6   7  -8 12361.8 983.630   2
  -6   7  -7 968.906 258.141   2
  -6   7  -6 19233.2 1209.93   2
  -6   7  -5-100.458 211.562   2
  -6   7  -4 11555.4 889.027   2
  -6   7  -4 13293.6 704.709   4
  -6   7  -3 4492.08 419.262   4
  -6   7  -3 4314.15 520.448   2
  -6   7  -2 9972.40 808.478   2
  -6   7  -2 10943.3 701.929   4
  -6   7  -1 12571.4 901.123   2
  -6   7  -1 12233.7 779.135   4
  -6   7   0 1454.25 298.059   4
  -6   7   0 1834.22 345.307   2
  -6   7   1 15669.6 971.738   4
  -6   7   2 976.852 273.832   4
  -6   7   3 8505.57 765.534   4
  -6   8  -6 4970.80 622.145   2
  -6   8  -5 7113.69 737.978   2
  -6   8  -4 7687.00 739.764   2
  -6   8  -3 798.190 278.775   2
  -6   8  -2 8811.36 791.042   2
  -6   8  -1 1007.93 281.585   2
  -6   8  -1 1215.27 266.253   4
  -6   8   0 6700.96 625.282   4
  -6   8   1 9220.12 759.052   4
  -6   8   2 5171.60 590.567   4
  -5 -14  -5 653.921 216.005   3
  -5 -14  -4 14521.6 907.438   3
  -5 -14  -3 530.928 209.126   3
  -5 -14  -2 9746.35 727.203   3
  -5 -14  -1 5376.36 536.511   3
  -5 -14   0 3105.91 416.407   3
  -5 -14   1 10277.6 758.386   3
  -5 -13  -8 574.279 208.310   3
  -5 -13  -7 11692.7 823.159   3
  -5 -13  -6 783.203 214.397   3
  -5 -13  -5 8689.45 683.321   3
  -5 -13  -4 6831.49 590.901   3
  -5 -13  -3 3575.75 422.814   3
  -5 -13  -2 20791.4 1048.63   3
  -5 -13  -1 381.142 187.093   3
  -5 -13   0 25116.0 1179.26   3
  -5 -13   1 3744.01 442.609   3
  -5 -13   2 12699.5 824.242   3
  -5 -13   3 15395.9 933.990   3
  -5 -13   4 5077.17 543.674   3
  -5 -12  -9 1785.24 337.425   3
  -5 -12  -8 13715.9 880.713   3
  -5 -12  -7 8736.34 689.675   3
  -5 -12  -6 2179.81 348.777   3
  -5 -12  -5 18897.1 995.154   3
  -5 -12  -4 111.456 96.2445   3
  -5 -12  -3 27962.7 1210.71   3
  -5 -12  -2 7365.30 586.994   3
  -5 -12  -1 16166.5 881.460   3
  -5 -12   0 22774.8 1072.36   3
  -5 -12   1 5366.88 511.258   3
  -5 -12   2 19116.2 990.677   3
  -5 -12   3 171.657 174.449   3
  -5 -12   4 14355.5 889.120   3
  -5 -12   5 5003.45 531.802   3
  -5 -11 -11 5761.70 590.600   3
  -5 -11 -10 4598.94 515.302   3
  -5 -11  -9 1916.81 344.289   3
  -5 -11  -8 21485.3 1084.88   3
  -5 -11  -7 47.1175 111.430   3
  -5 -11  -6 29398.0 1250.40   3
  -5 -11  -5 11250.4 717.773   3
  -5 -11  -4 17667.8 916.255   3
  -5 -11  -3 27774.7 1160.60   3
  -5 -11  -2 3247.39 371.939   3
  -5 -11  -1 48572.3 1609.18   3
  -5 -11   0 74.0256 107.517   3
  -5 -11   1 29750.1 1214.81   3
  -5 -11   2 5330.27 494.342   3
  -5 -11   3 10061.4 697.807   3
  -5 -11   4 19448.8 1015.11   3
  -5 -11   5 1096.58 257.476   3
  -5 -11   6 15893.7 965.060   3
  -5 -11   6 15789.7 882.149   4
  -5 -10 -12 1395.24 332.316   3
  -5 -10 -11 11174.6 805.900   3
  -5 -10 -10 236.884 153.109   3
  -5 -10  -9 21057.8 1061.57   3
  -5 -10  -8 9914.79 692.731   3
  -5 -10  -7 32506.5 1298.37   3
  -5 -10  -6 33199.2 862.806   7
  -5 -10  -6 34685.2 1314.54   3
  -5 -10  -5 2238.61 301.873   3
  -5 -10  -4 39968.6 1408.32   3
  -5 -10  -3 308.220 122.468   3
  -5 -10  -2 24518.8 1028.89   3
  -5 -10  -1 13983.2 748.329   3
  -5 -10   0 9756.64 623.874   3
  -5 -10   1 37894.7 1350.15   3
  -5 -10   2 186.271 97.3886   3
  -5 -10   3 34314.0 1319.63   3
  -5 -10   4 882.008 201.643   3
  -5 -10   5 24727.9 1154.04   3
  -5 -10   6 9907.98 677.852   4
  -5 -10   6 10885.4 769.246   3
  -5 -10   7 6149.88 521.248   4
  -5  -9 -14 5428.80 542.974   5
  -5  -9 -13-95.1478 143.523   5
  -5  -9 -13 316.525 174.465   3
  -5  -9 -12 12608.5 865.542   3
  -5  -9 -12 11419.9 714.488   5
  -5  -9 -11 5110.71 530.305   3
  -5  -9 -10 10943.4 753.331   3
  -5  -9  -9 19639.0 991.260   3
  -5  -9  -8 1157.68 237.582   3
  -5  -9  -7 50469.9 1642.73   3
  -5  -9  -6 3289.26 371.088   3
  -5  -9  -5 58551.7 1175.29   7
  -5  -9  -5 59205.9 1760.81   3
  -5  -9  -4 30776.3 1156.31   3
  -5  -9  -3 12924.8 700.134   3
  -5  -9  -2 24953.0 1002.26   3
  -5  -9  -1 313.130 126.717   3
  -5  -9   0 53293.1 1603.85   3
  -5  -9   1 3204.70 339.596   3
  -5  -9   2 39543.7 1371.58   3
  -5  -9   3 17613.7 870.728   3
  -5  -9   4 9986.05 665.616   3
  -5  -9   5 34934.8 1365.95   3
  -5  -9   6 168.177 142.769   4
  -5  -9   6-73.7318 103.579   3
  -5  -9   7 25521.3 1123.47   4
  -5  -9   8 2767.85 351.954   4
  -5  -8 -14 4038.51 456.284   5
  -5  -8 -13 5082.74 552.549   3
  -5  -8 -13 4818.91 479.689   5
  -5  -8 -12 16181.1 871.041   5
  -5  -8 -12 19266.2 1051.96   3
  -5  -8 -11 2510.99 355.315   3
  -5  -8 -11 1819.02 277.824   5
  -5  -8 -10 36171.0 1415.90   3
  -5  -8  -9 4971.89 474.379   3
  -5  -8  -8 46021.9 1545.27   3
  -5  -8  -7 27879.8 1105.16   3
  -5  -8  -7 26771.0 687.485   2
  -5  -8  -6 22190.5 953.127   3
  -5  -8  -5 50707.2 1539.59   3
  -5  -8  -4 246.286 110.456   3
  -5  -8  -3 42727.6 1352.85   3
  -5  -8  -2 5508.23 419.014   3
  -5  -8  -1 31874.5 1115.57   3
  -5  -8   0 24439.3 955.050   3
  -5  -8   1 12073.0 651.453   3
  -5  -8   2 70851.3 1940.43   3
  -5  -8   3 137.511 109.908   3
  -5  -8   4 43532.6 1476.60   3
  -5  -8   5 5411.66 481.209   4
  -5  -8   5 4522.19 450.299   3
  -5  -8   6 20173.2 1011.97   3
  -5  -8   6 19796.0 965.015   4
  -5  -8   7 18537.3 934.072   4
  -5  -8   8 1843.81 273.758   4
  -5  -8   9 18332.6 962.072   4
  -5  -7 -15 8303.80 691.897   5
  -5  -7 -14 238.756 107.355   5
  -5  -7 -13 13441.3 814.534   5
  -5  -7 -12 2641.31 338.394   5
  -5  -7 -12 2458.65 377.202   3
  -5  -7 -11 32244.4 1332.84   3
  -5  -7 -11 30460.7 1198.49   5
  -5  -7 -10 23602.0 999.075   5
  -5  -7 -10 25176.6 1118.09   3
  -5  -7  -9 16195.3 845.248   3
  -5  -7  -8 53378.9 1648.52   3
  -5  -7  -7 477.314 130.099   3
  -5  -7  -6 57164.8 1590.21   3
  -5  -7  -6 53757.5 1041.57   2
  -5  -7  -5 3727.97 342.236   3
  -5  -7  -4 40505.2 1272.46   3
  -5  -7  -3 38605.1 1221.24   3
  -5  -7  -2 4036.73 340.625   3
  -5  -7  -1 59734.9 1616.68   3
  -5  -7   0 97.7217 60.2781   3
  -5  -7   1 92064.6 2245.39   3
  -5  -7   2 21703.1 897.406   3
  -5  -7   3 58304.5 1689.92   3
  -5  -7   4 40802.6 1437.70   4
  -5  -7   4 39779.6 1358.64   3
  -5  -7   5 7159.14 550.428   4
  -5  -7   5 6524.08 516.269   3
  -5  -7   6 31381.4 1254.34   3
  -5  -7   6 30133.5 1219.02   4
  -5  -7   7-124.460 142.991   4
  -5  -7   8 13517.7 807.632   4
  -5  -7   9 9373.41 681.729   4
  -5  -7  10 6801.43 587.893   4
  -5  -6 -15 2461.18 381.862   5
  -5  -6 -14 12197.6 803.876   5
  -5  -6 -13 12233.7 779.867   5
  -5  -6 -12 8498.14 613.920   5
  -5  -6 -11 44204.7 1491.66   5
  -5  -6 -10 543.327 145.233   3
  -5  -6 -10 638.730 171.456   5
  -5  -6  -9 64518.6 1885.47   3
  -5  -6  -8 7930.98 538.477   3
  -5  -6  -7 23350.2 693.206   2
  -5  -6  -7 22906.8 931.284   3
  -5  -6  -6 37902.7 863.583   2
  -5  -6  -6 37581.0 1220.67   3
  -5  -6  -5 3520.64 315.104   3
  -5  -6  -5 3477.94 135.931   2
  -5  -6  -4 53335.5 1002.12   7
  -5  -6  -4 64370.6 1570.74   3
  -5  -6  -3 2805.75 270.431   3
  -5  -6  -2 86883.0 2064.51   3
  -5  -6  -1 37415.7 1142.68   3
  -5  -6   0 47602.9 1346.61   3
  -5  -6   1 79216.1 1962.72   3
  -5  -6   2 10681.9 575.814   3
  -5  -6   3 75341.6 1957.81   3
  -5  -6   4 226.477 112.615   3
  -5  -6   4 132.520 102.934   4
  -5  -6   5 27980.2 1157.96   4
  -5  -6   5 28530.8 1118.59   3
  -5  -6   6 11978.6 738.738   4
  -5  -6   7 13919.5 803.981   4
  -5  -6   8 12689.9 781.221   4
  -5  -6   9 108.310 138.359   4
  -5  -6  10 15817.0 923.885   4
  -5  -5 -15 2083.92 349.461   5
  -5  -5 -14 18957.3 1017.39   5
  -5  -5 -13 299.046 125.946   5
  -5  -5 -12 30411.6 1235.80   5
  -5  -5 -11 6510.47 518.540   5
  -5  -5 -10 33715.3 1226.03   5
  -5  -5  -8 7016.97 389.378   2
  -5  -5  -8 6650.38 472.067   3
  -5  -5  -7 59344.8 1382.85   2
  -5  -5  -7 58692.4 1630.99   3
  -5  -5  -6 3241.40 203.913   2
  -5  -5  -6 2905.89 285.283   3
  -5  -5  -5 75457.3 1773.01   1
  -5  -5  -5 70893.6 1427.23   2
  -5  -5  -5 72853.9 1491.70   7
  -5  -5  -5 71199.0 1787.67   3
  -5  -5  -4 36329.6 1052.09   1
  -5  -5  -4 32653.8 708.273   2
  -5  -5  -4 34627.3 738.484   7
  -5  -5  -4 35050.0 1058.66   3
  -5  -5  -3 67889.3 1632.70   1
  -5  -5  -3 62492.0 1607.58   3
  -5  -5  -2 167284. 3342.43   1
  -5  -5  -2 160415. 3328.43   3
  -5  -5  -1 36538.2 1083.35   3
  -5  -5   0 96942.0 2190.01   3
  -5  -5   1 148.715 78.5999   3
  -5  -5   2 39379.8 1196.35   3
  -5  -5   3 16310.9 843.888   4
  -5  -5   3 16419.0 725.940   3
  -5  -5   4 11470.2 619.522   3
  -5  -5   4 11930.1 714.245   4
  -5  -5   5 43276.0 1406.10   3
  -5  -5   5 42715.2 1500.77   4
  -5  -5   6 149.586 149.865   4
  -5  -5   7 44781.2 1582.43   4
  -5  -5   8 3319.16 390.587   4
  -5  -5   9 23530.5 1135.56   4
  -5  -5  10 11477.8 785.908   4
  -5  -5  11 7149.69 634.061   4
  -5  -5  12 7723.56 675.479   1
  -5  -4 -15 14406.3 916.904   5
  -5  -4 -14 6623.03 587.762   5
  -5  -4 -13 15649.4 887.258   5
  -5  -4 -12 21376.2 1010.88   5
  -5  -4 -11 8532.32 596.739   5
  -5  -4 -10 71998.9 2000.10   5
  -5  -4  -9 644.450 140.903   2
  -5  -4  -8 69582.1 1691.88   2
  -5  -4  -7 22554.6 743.345   2
  -5  -4  -7 23117.8 871.655   3
  -5  -4  -6 11793.4 486.924   7
  -5  -4  -6 12520.7 588.109   3
  -5  -4  -6 12210.4 463.962   2
  -5  -4  -5 83339.3 1896.28   1
  -5  -4  -5 80417.0 1885.31   3
  -5  -4  -5 78288.1 1637.54   2
  -5  -4  -5 78117.8 1657.25   7
  -5  -4  -4 802.767 94.6666   7
  -5  -4  -4 973.102 142.967   3
  -5  -4  -4 863.951 92.6106   2
  -5  -4  -4 1246.82 170.592   1
  -5  -4  -3 135908. 2752.25   3
  -5  -4  -3 130335. 2450.34   2
  -5  -4  -2 25104.3 813.358   3
  -5  -4  -1 152984. 3089.65   3
  -5  -4   0 42757.1 1170.78   3
  -5  -4   1 24248.3 826.354   3
  -5  -4   2 49506.4 1616.04   4
  -5  -4   2 49843.9 1361.95   3
  -5  -4   3 1516.98 185.146   6
  -5  -4   3 1556.40 259.616   4
  -5  -4   3 1364.98 190.845   3
  -5  -4   4 31442.2 1084.98   3
  -5  -4   4 32133.2 1006.46   6
  -5  -4   4 31768.9 1234.63   4
  -5  -4   5 6771.70 539.677   4
  -5  -4   6 28273.4 1194.98   4
  -5  -4   7 25957.2 1166.68   4
  -5  -4   8 8023.81 632.579   4
  -5  -4   9 22216.0 1107.45   4
  -5  -4  10 469.594 191.286   4
  -5  -4  11 13060.3 873.500   4
  -5  -4  12 1364.94 290.043   1
  -5  -4  12 1366.31 286.327   4
  -5  -3 -15 12152.7 834.728   5
  -5  -3 -14 3305.37 412.226   5
  -5  -3 -13 30350.2 1281.20   5
  -5  -3 -12 1301.71 238.153   5
  -5  -3 -11 28483.0 1108.11   2
  -5  -3 -11 29597.4 1179.11   5
  -5  -3 -10 18475.1 814.030   2
  -5  -3  -9 37224.2 1181.42   2
  -5  -3  -8 80219.9 1922.84   2
  -5  -3  -7 666.178 126.594   7
  -5  -3  -7 1050.99 146.877   2
  -5  -3  -6 121494. 2484.90   2
  -5  -3  -6 122719. 2614.32   3
  -5  -3  -6 118914. 2509.04   7
  -5  -3  -5 9023.76 400.866   7
  -5  -3  -5 9172.49 470.092   1
  -5  -3  -5 8923.98 451.835   3
  -5  -3  -5 9227.59 392.583   2
  -5  -3  -4 88154.1 1860.04   2
  -5  -3  -4 93280.4 1865.34   7
  -5  -3  -4 92260.8 2007.88   3
  -5  -3  -3 29890.8 870.773   3
  -5  -3  -3 29130.4 776.185   2
  -5  -3  -2 17125.4 614.061   3
  -5  -3  -2 17665.8 551.915   2
  -5  -3  -1 113752. 2362.74   3
  -5  -3   0 898.088 134.006   3
  -5  -3   0 1462.32 180.464   1
  -5  -3   1 79152.3 2232.34   4
  -5  -3   1 79083.0 1860.60   3
  -5  -3   2 13078.6 571.308   3
  -5  -3   2 13179.9 743.786   4
  -5  -3   3 40916.1 1433.09   4
  -5  -3   3 41047.6 1201.79   3
  -5  -3   4 29688.7 1201.02   4
  -5  -3   5 16467.5 878.558   4
  -5  -3   5 15804.0 627.706   6
  -5  -3   6 68849.3 1664.56   6
  -5  -3   6 65476.4 2034.28   4
  -5  -3   7 1456.22 260.479   4
  -5  -3   8 39214.6 1523.72   4
  -5  -3   9 5075.04 517.658   4
  -5  -3  10 8039.11 689.995   4
  -5  -3  11 7603.09 674.723   4
  -5  -3  12 1502.89 288.032   1
  -5  -3  12 1039.13 272.387   4
  -5  -2 -16 13038.6 917.103   2
  -5  -2 -15 239.908 144.054   5
  -5  -2 -15 169.594 119.856   2
  -5  -2 -14 23695.2 1154.83   2
  -5  -2 -14 24537.6 1175.59   5
  -5  -2 -13 9232.42 678.167   5
  -5  -2 -13 9205.99 668.965   2
  -5  -2 -12 20142.9 966.687   2
  -5  -2 -12 21150.6 1009.05   5
  -5  -2 -11 23705.2 1016.08   2
  -5  -2 -11 25673.6 875.181   4
  -5  -2 -10 310.524 113.597   2
  -5  -2  -9 92498.8 2254.66   2
  -5  -2  -8 32673.4 1064.56   2
  -5  -2  -7 75376.3 1823.77   2
  -5  -2  -7 76022.5 1852.44   7
  -5  -2  -6 98755.5 2167.85   2
  -5  -2  -6 98525.0 2182.91   7
  -5  -2  -6 98701.0 2180.47   3
  -5  -2  -5 21280.4 704.709   2
  -5  -2  -5 20872.1 705.005   7
  -5  -2  -5 21911.3 725.610   3
  -5  -2  -4 97925.0 2046.10   3
  -5  -2  -4 94736.6 2013.46   7
  -5  -2  -4 96246.7 2032.17   2
  -5  -2  -3 2454.41 200.364   2
  -5  -2  -3 2819.91 205.674   7
  -5  -2  -3 2962.39 213.522   3
  -5  -2  -2 134178. 2663.57   3
  -5  -2  -2 135681. 2687.71   2
  -5  -2  -1 9342.84 401.232   3
  -5  -2  -1 9940.10 472.167   1
  -5  -2  -1 7601.67 546.362   4
  -5  -2  -1 9041.75 416.415   2
  -5  -2   0 43673.5 1121.52   3
  -5  -2   0 43073.8 1466.85   4
  -5  -2   1 34769.9 980.907   3
  -5  -2   1 36367.1 1296.57   4
  -5  -2   1 36818.7 1065.66   1
  -5  -2   2 6643.56 379.473   3
  -5  -2   2 7746.68 429.326   1
  -5  -2   2 6825.97 522.409   4
  -5  -2   3 76431.3 1848.98   3
  -5  -2   3 79359.6 2191.24   4
  -5  -2   4 205.651 110.630   4
  -5  -2   5 39862.1 1471.00   4
  -5  -2   6 13660.2 812.903   4
  -5  -2   7 21555.8 1069.63   4
  -5  -2   8 26254.0 1218.09   4
  -5  -2   9 3222.94 422.390   4
  -5  -2  10 13679.6 905.880   4
  -5  -2  11 186.746 121.676   1
  -5  -2  11 43.2297 114.751   4
  -5  -2  12 6546.01 648.097   4
  -5  -1 -16 4247.07 533.082   2
  -5  -1 -15 7013.08 649.406   2
  -5  -1 -15 7074.47 638.164   5
  -5  -1 -14 21647.6 1112.74   2
  -5  -1 -14 22035.2 1119.16   5
  -5  -1 -13 216.916 149.378   5
  -5  -1 -13-122.820 114.871   2
  -5  -1 -12 60343.4 1892.01   2
  -5  -1 -11 15943.8 833.613   2
  -5  -1 -11 16237.2 595.520   4
  -5  -1 -10 32192.1 919.738   4
  -5  -1 -10 30880.7 1169.91   2
  -5  -1  -9 33564.5 1168.34   2
  -5  -1  -8 29974.3 1047.76   2
  -5  -1  -7 88537.6 2126.47   7
  -5  -1  -7 88892.8 2115.41   2
  -5  -1  -6 887.200 153.812   7
  -5  -1  -6 738.862 135.138   2
  -5  -1  -5 105773. 2179.57   3
  -5  -1  -5 100357. 2253.83   2
  -5  -1  -5 104108. 2270.56   7
  -5  -1  -4 12397.4 467.603   3
  -5  -1  -4 11792.5 520.828   2
  -5  -1  -4 12948.0 528.802   7
  -5  -1  -3 34966.7 974.641   7
  -5  -1  -3 35393.3 996.316   2
  -5  -1  -3 34743.6 885.314   3
  -5  -1  -3 33246.5 1171.29   4
  -5  -1  -2 45289.3 1451.89   4
  -5  -1  -2 47863.9 1117.49   3
  -5  -1  -2 51207.3 1291.97   1
  -5  -1  -2 47180.1 1237.00   2
  -5  -1  -1 17603.6 639.596   1
  -5  -1  -1 14603.6 498.481   3
  -5  -1  -1 15182.1 606.381   2
  -5  -1  -1 14699.4 745.644   4
  -5  -1   0 109608. 2250.85   3
  -5  -1   0 110224. 2715.37   4
  -5  -1   0 113072. 2441.22   2
  -5  -1   1 59.7590 97.2653   4
  -5  -1   1 139.237 65.6626   1
  -5  -1   2 82846.6 2291.81   4
  -5  -1   2 87544.9 1979.97   1
  -5  -1   2 86481.6 1912.35   3
  -5  -1   3 18908.2 712.185   1
  -5  -1   3 16946.8 877.605   4
  -5  -1   4 32859.4 1294.83   4
  -5  -1   5 42374.3 1539.67   4
  -5  -1   6 5207.22 510.529   4
  -5  -1   7 39746.7 1550.09   4
  -5  -1   8 1397.14 287.684   4
  -5  -1   9 21353.3 1145.80   4
  -5  -1  10 6322.21 611.416   4
  -5  -1  11 3586.17 489.341   4
  -5   0 -16-215.279 160.296   2
  -5   0 -15 13441.2 917.978   2
  -5   0 -14 5725.62 564.151   2
  -5   0 -13 27723.8 1247.33   2
  -5   0 -12 36852.0 1420.29   2
  -5   0 -11 12137.8 736.415   2
  -5   0 -10 72351.6 1522.11   4
  -5   0 -10 67096.6 1974.07   2
  -5   0  -9 664.417 161.709   2
  -5   0  -8 57179.0 1646.72   2
  -5   0  -7 12477.6 631.651   2
  -5   0  -6 27603.5 896.608   4
  -5   0  -6 27316.9 962.854   2
  -5   0  -6 28349.3 978.778   7
  -5   0  -5 64949.6 1656.03   4
  -5   0  -5 66960.0 1678.87   7
  -5   0  -5 64863.7 1674.20   2
  -5   0  -5 67924.3 1497.98   3
  -5   0  -4 8003.05 435.978   7
  -5   0  -4 8456.41 459.432   2
  -5   0  -4 6996.60 319.637   3
  -5   0  -4 7416.89 445.900   4
  -5   0  -4 9064.32 461.064   1
  -5   0  -3 84623.2 1699.14   3
  -5   0  -3 82907.7 1927.66   7
  -5   0  -3 79328.0 2036.50   4
  -5   0  -3 83091.8 1953.71   2
  -5   0  -2 1836.71 196.152   1
  -5   0  -2 1984.40 250.180   4
  -5   0  -2 1837.87 201.205   2
  -5   0  -2 1847.41 137.475   3
  -5   0  -1 90903.3 2118.10   2
  -5   0  -1 91208.2 1826.89   3
  -5   0  -1 89305.8 2282.77   4
  -5   0   0 57340.7 1393.22   1
  -5   0   0 52681.3 1613.96   4
  -5   0   0 53112.9 1451.60   2
  -5   0   0 54971.8 1209.56   3
  -5   0   1 35616.6 1007.09   1
  -5   0   1 31740.2 1207.71   4
  -5   0   2 62639.6 1891.64   4
  -5   0   2 66130.2 1581.01   1
  -5   0   3 8389.55 599.684   4
  -5   0   3 8935.52 454.534   1
  -5   0   4 62259.8 1970.59   4
  -5   0   4 66920.7 1630.79   1
  -5   0   5 4690.71 467.482   4
  -5   0   6 20923.4 1073.35   4
  -5   0   7 10286.1 746.485   4
  -5   0   8 6256.24 590.761   4
  -5   0   9 13036.4 898.913   4
  -5   0  10 1493.34 302.759   4
  -5   0  11 9898.03 818.851   4
  -5   1 -15 11448.4 857.881   2
  -5   1 -14 3752.66 472.372   2
  -5   1 -13 45130.7 1700.19   2
  -5   1 -12 212.295 115.999   2
  -5   1 -11 41416.4 1517.95   2
  -5   1 -10 20046.2 957.049   2
  -5   1 -10 18476.4 452.591   4
  -5   1 -10 19632.6 461.525   4
  -5   1  -9 11457.1 372.606   4
  -5   1  -9 10664.6 658.190   2
  -5   1  -8 26160.1 703.512   4
  -5   1  -8 25200.0 1034.59   2
  -5   1  -7 13984.9 715.540   2
  -5   1  -7 15183.8 527.216   4
  -5   1  -6 85142.4 1851.24   4
  -5   1  -6 82248.6 2105.00   2
  -5   1  -5 1717.62 219.294   2
  -5   1  -5 1798.90 161.790   3
  -5   1  -5 1510.46 178.915   4
  -5   1  -4 80174.4 2018.84   2
  -5   1  -4 84881.8 1675.53   3
  -5   1  -4 81376.9 1949.19   4
  -5   1  -4 81339.2 2008.24   7
  -5   1  -3 39431.1 864.791   3
  -5   1  -3 38795.5 1186.78   4
  -5   1  -3 41773.4 1142.61   1
  -5   1  -3 39143.2 1196.48   2
  -5   1  -2 34717.2 1148.57   4
  -5   1  -2 38881.5 1062.19   1
  -5   1  -2 36082.5 781.479   3
  -5   1  -2 36228.9 1137.51   2
  -5   1  -1 47708.9 962.660   3
  -5   1  -1 43451.7 1319.31   2
  -5   1  -1 43195.7 1389.83   4
  -5   1  -1 48038.2 1233.44   1
  -5   1   0 4518.82 364.009   2
  -5   1   0 5069.02 422.505   4
  -5   1   0 5373.76 332.007   1
  -5   1   1 86364.5 2140.23   2
  -5   1   1 88969.8 1937.26   1
  -5   1   2 8561.42 427.115   1
  -5   1   2 8685.35 600.246   4
  -5   1   3 51413.0 1714.41   4
  -5   1   3 54402.6 1361.49   1
  -5   1   4 23566.8 1094.60   4
  -5   1   4 24251.4 808.302   1
  -5   1   5 25581.8 851.821   1
  -5   1   5 23601.1 1145.08   4
  -5   1   6 26085.4 1232.21   4
  -5   1   7 295.049 138.481   4
  -5   1   8 15244.5 965.137   4
  -5   1   9 1792.06 330.895   4
  -5   1  10 9577.18 807.122   4
  -5   2 -15 402.281 145.691   2
  -5   2 -14 19104.5 1105.38   2
  -5   2 -13 10366.2 774.767   2
  -5   2 -12 18136.3 1007.65   2
  -5   2 -11 34090.5 1398.04   2
  -5   2 -10 3375.50 394.365   2
  -5   2  -9 49605.1 1667.09   2
  -5   2  -8 3768.00 393.569   2
  -5   2  -8 4006.04 190.661   4
  -5   2  -7 29080.1 1148.90   2
  -5   2  -7 30926.9 791.193   4
  -5   2  -6 23208.1 971.235   2
  -5   2  -6 24593.8 733.087   4
  -5   2  -5 33139.3 1160.80   2
  -5   2  -5 33128.0 952.564   4
  -5   2  -4 98608.1 1836.49   3
  -5   2  -4 91805.4 2337.84   2
  -5   2  -4 97873.1 2177.59   4
  -5   2  -3 1912.12 90.5927   3
  -5   2  -3 2312.42 230.195   1
  -5   2  -3 2197.25 256.681   2
  -5   2  -3 2263.90 245.295   4
  -5   2  -2 107101. 2565.05   2
  -5   2  -2 108352. 2537.50   4
  -5   2  -1 5242.79 406.093   2
  -5   2  -1 5129.74 324.748   1
  -5   2  -1 4871.21 392.193   4
  -5   2   0 41459.5 1323.00   2
  -5   2   0 42889.9 1125.04   1
  -5   2   0 40028.9 1352.32   4
  -5   2   1 30111.2 1110.37   2
  -5   2   1 29864.7 1160.56   4
  -5   2   1 30657.9 895.697   1
  -5   2   2 13131.9 526.328   1
  -5   2   2 13101.4 754.221   4
  -5   2   3 34158.9 1346.42   4
  -5   2   3 34596.4 979.415   1
  -5   2   4 115.163 124.826   4
  -5   2   4-0.70139 41.9698   1
  -5   2   5 34623.1 1437.73   4
  -5   2   6 5396.35 542.402   4
  -5   2   7 9010.59 733.110   4
  -5   2   8 8846.46 748.899   4
  -5   2   9 3340.20 469.109   4
  -5   2  10 9280.37 811.052   4
  -5   3 -14 20048.2 1168.18   2
  -5   3 -13 584.647 219.109   2
  -5   3 -12 32083.3 1433.98   2
  -5   3 -11 805.863 213.068   2
  -5   3 -10 32991.4 1389.94   2
  -5   3  -9 6604.17 564.706   2
  -5   3  -8 9036.79 649.870   2
  -5   3  -8 8694.72 244.233   4
  -5   3  -7 25347.9 661.856   4
  -5   3  -7 23005.3 1058.53   2
  -5   3  -6 203.709 61.1524   4
  -5   3  -6 119.272 85.0904   2
  -5   3  -5 73751.2 1682.83   4
  -5   3  -5 73096.6 1484.99   3
  -5   3  -5 71529.4 2023.52   2
  -5   3  -4 24335.2 951.320   2
  -5   3  -4 24722.1 777.073   4
  -5   3  -3 55838.2 1662.74   2
  -5   3  -3 56635.0 1512.27   4
  -5   3  -2 57490.9 1609.70   4
  -5   3  -2 61472.0 1496.06   1
  -5   3  -2 57043.4 1685.42   2
  -5   3  -1 20585.7 715.472   1
  -5   3  -1 20677.7 899.348   2
  -5   3  -1 20210.1 871.485   4
  -5   3   0 47720.5 1205.99   1
  -5   3   0 44513.7 1471.79   4
  -5   3   0 44972.8 1465.79   2
  -5   3   1 6254.37 343.136   1
  -5   3   1 6034.28 488.744   4
  -5   3   1 6650.14 503.689   2
  -5   3   2 41457.3 1075.31   1
  -5   3   2 40232.6 1462.54   4
  -5   3   3 3316.26 391.303   4
  -5   3   3 3178.52 238.097   1
  -5   3   4 12547.1 810.198   4
  -5   3   5 22161.2 1144.44   4
  -5   3   6 6161.84 608.260   4
  -5   3   7 22307.7 1221.88   4
  -5   3   8 269.320 145.302   4
  -5   3   9 11202.7 893.120   4
  -5   4 -14 1524.57 335.839   2
  -5   4 -13 16632.2 1065.17   2
  -5   4 -12 6451.71 635.278   2
  -5   4 -11 6384.95 626.077   2
  -5   4 -10 28252.0 1337.08   2
  -5   4  -9 15.2517 123.065   2
  -5   4  -8 48757.2 1746.70   2
  -5   4  -7 16813.2 495.263   4
  -5   4  -7 15767.2 596.500   3
  -5   4  -7 16147.3 904.239   2
  -5   4  -6 36991.1 923.248   3
  -5   4  -6 34178.8 1364.15   2
  -5   4  -6 36401.2 950.024   4
  -5   4  -5 32167.4 719.964   3
  -5   4  -5 31885.0 1260.21   2
  -5   4  -5 32363.7 694.596   3
  -5   4  -5 31552.7 938.341   4
  -5   4  -4 13262.2 584.812   4
  -5   4  -4 12501.5 730.202   2
  -5   4  -3 78289.0 1923.08   4
  -5   4  -3 76613.2 2146.09   2
  -5   4  -2 2685.40 243.622   1
  -5   4  -2 2675.43 319.521   2
  -5   4  -2 2235.33 265.641   4
  -5   4  -1 40935.8 1131.06   1
  -5   4  -1 42141.1 1429.41   2
  -5   4  -1 38202.6 1306.10   4
  -5   4   0 3864.92 275.143   1
  -5   4   0 3683.04 383.707   2
  -5   4   0 3710.98 369.592   4
  -5   4   1 8415.55 402.233   1
  -5   4   1 8799.04 617.568   2
  -5   4   1 8587.06 600.524   4
  -5   4   2 22001.0 1054.48   4
  -5   4   2 23277.6 708.470   1
  -5   4   3 1684.57 294.892   4
  -5   4   4 33954.0 1437.29   4
  -5   4   5 1480.97 300.935   4
  -5   4   6 23608.1 1256.84   4
  -5   4   7 5206.41 586.870   4
  -5   4   8 7629.99 740.238   4
  -5   5 -13 9088.88 823.916   2
  -5   5 -12 55.2507 145.590   2
  -5   5 -11 13955.9 979.280   2
  -5   5 -10 6183.18 625.773   2
  -5   5  -9 18421.2 1079.04   2
  -5   5  -8 28410.4 1351.24   2
  -5   5  -7 5326.14 537.230   2
  -5   5  -6 71701.8 1582.29   4
  -5   5  -6 63785.3 2128.84   2
  -5   5  -5 1316.31 173.665   4
  -5   5  -5 1317.90 264.829   2
  -5   5  -4 38504.7 1138.21   4
  -5   5  -4 35188.2 1400.76   2
  -5   5  -3 3722.27 323.293   4
  -5   5  -3 3539.58 391.988   2
  -5   5  -2 16648.0 767.543   4
  -5   5  -2 15555.4 849.075   2
  -5   5  -1 16359.3 807.295   4
  -5   5  -1 17748.7 917.674   2
  -5   5   0 2173.47 203.174   1
  -5   5   0 1982.70 281.605   4
  -5   5   0 2838.39 354.253   2
  -5   5   1 30763.5 1286.90   2
  -5   5   1 31052.2 1266.57   4
  -5   5   2 150.895 120.740   4
  -5   5   3 25232.6 1197.94   4
  -5   5   4 10019.6 760.901   4
  -5   5   5 13074.5 905.917   4
  -5   5   6 13960.4 973.450   4
  -5   5   7 1720.38 375.595   4
  -5   6 -12 7755.07 782.656   2
  -5   6 -11 12204.3 954.923   2
  -5   6 -10 2782.97 434.310   2
  -5   6  -9 32767.5 1574.07   2
  -5   6  -8 429.403 210.963   2
  -5   6  -7 31292.1 1456.10   2
  -5   6  -6 7192.34 646.227   2
  -5   6  -5 16866.2 983.083   2
  -5   6  -4 15081.4 664.144   4
  -5   6  -4 12491.1 826.890   2
  -5   6  -3 1306.62 214.241   4
  -5   6  -3 925.586 209.488   2
  -5   6  -2 23716.5 974.391   4
  -5   6  -2 24264.9 1139.91   2
  -5   6  -1 2524.09 306.494   4
  -5   6  -1 1903.89 322.793   2
  -5   6   0 26322.2 1129.92   4
  -5   6   0 26948.9 1224.92   2
  -5   6   1 22351.8 1110.39   2
  -5   6   1 20382.1 1019.33   4
  -5   6   2 13140.3 840.230   4
  -5   6   3 21433.3 1132.39   4
  -5   6   4 744.322 248.782   4
  -5   6   5 14298.0 980.516   4
  -5   6   6 296.131 209.349   4
  -5   7 -11-30.3532 147.263   2
  -5   7 -10 12646.6 1023.97   2
  -5   7  -9 3202.09 516.428   2
  -5   7  -8 9759.23 848.364   2
  -5   7  -7 21062.0 1249.05   2
  -5   7  -6 1037.90 239.652   2
  -5   7  -5 23380.8 1241.41   2
  -5   7  -4 1174.20 251.767   2
  -5   7  -3 20538.6 1115.32   2
  -5   7  -3 21883.6 914.377   4
  -5   7  -2 10699.9 644.738   4
  -5   7  -2 9282.04 728.661   2
  -5   7  -1 11801.3 714.363   4
  -5   7  -1 11276.9 801.250   2
  -5   7   0 17511.1 1009.17   2
  -5   7   0 17603.5 927.007   4
  -5   7   1 856.366 253.902   2
  -5   7   1 1222.81 260.753   4
  -5   7   2 22567.6 1152.37   4
  -5   7   3 1617.98 334.025   4
  -5   7   4 11381.4 863.562   4
  -5   7   5 5702.75 635.878   4
  -5   8  -9 863.432 280.685   2
  -5   8  -8 13515.1 1077.30   2
  -5   8  -7 2120.87 428.953   2
  -5   8  -6 17305.3 1143.45   2
  -5   8  -5 7293.02 715.160   2
  -5   8  -4 7948.67 715.710   2
  -5   8  -3 16454.6 1034.46   2
  -5   8  -2 186.482 170.272   2
  -5   8  -1 16664.0 1030.15   2
  -5   8   0 2939.88 389.578   4
  -5   8   0 2566.21 402.678   2
  -5   8   1 13307.8 916.510   2
  -5   8   1 11979.0 817.824   4
  -5   8   2 11881.1 846.456   4
  -5   8   3 2783.64 426.147   4
  -5   8   4 11921.0 906.735   4
  -5   9  -7 4127.31 584.754   2
  -5   9  -6 16832.3 1193.89   2
  -5   9  -5-75.9416 191.254   2
  -5   9  -4 12864.8 979.336   2
  -5   9  -3 1209.12 304.985   2
  -5   9  -2 8648.56 776.227   2
  -5   9  -1 10095.7 832.351   2
  -5   9   0 1367.00 319.898   2
  -4 -15  -2 8738.36 696.176   3
  -4 -15  -1-112.926 192.420   3
  -4 -14  -6 1569.96 294.065   3
  -4 -14  -5 11385.7 794.673   3
  -4 -14  -4 30.4126 136.380   3
  -4 -14  -3 16265.0 931.158   3
  -4 -14  -2 2515.01 364.179   3
  -4 -14  -1 10507.8 733.692   3
  -4 -14   0 5904.03 552.274   3
  -4 -14   1 1246.56 244.209   3
  -4 -14   2 16635.9 961.650   3
  -4 -14   3 92.8358 143.403   3
  -4 -13  -8 11218.8 795.279   3
  -4 -13  -7-42.2876 116.372   3
  -4 -13  -6 11038.4 767.672   3
  -4 -13  -5 2177.64 324.590   3
  -4 -13  -4 12901.8 809.481   3
  -4 -13  -3 9456.89 678.913   3
  -4 -13  -2 3610.37 404.800   3
  -4 -13  -1 21587.5 1046.18   3
  -4 -13   0 198.821 100.965   3
  -4 -13   1 16372.0 906.552   3
  -4 -13   2 12225.5 783.793   3
  -4 -13   3 9730.08 709.480   3
  -4 -13   4 16055.6 944.264   3
  -4 -13   5 2434.35 378.899   3
  -4 -12 -10-264.815 175.932   3
  -4 -12  -9 14265.3 903.519   3
  -4 -12  -8 2888.57 391.761   3
  -4 -12  -7 5866.29 541.280   3
  -4 -12  -6 10907.8 739.098   3
  -4 -12  -5 1719.28 289.253   3
  -4 -12  -4 25653.2 1133.17   3
  -4 -12  -3 681.466 194.842   3
  -4 -12  -2 33187.5 1294.72   3
  -4 -12  -1 14241.5 794.570   3
  -4 -12   0 15042.7 825.787   3
  -4 -12   1 16013.6 862.418   3
  -4 -12   2 1572.80 273.499   3
  -4 -12   3 22285.9 1068.67   3
  -4 -12   4 1409.70 291.851   3
  -4 -12   5 9414.85 711.777   3
  -4 -12   6 7911.21 673.387   3
  -4 -11 -11 2707.56 415.683   3
  -4 -11 -10 5605.71 553.467   3
  -4 -11  -9 8289.39 665.034   3
  -4 -11  -8 3309.28 406.684   3
  -4 -11  -7 20111.4 1008.13   3
  -4 -11  -6 2230.65 319.811   3
  -4 -11  -5 23652.5 1061.86   3
  -4 -11  -5 24209.3 783.303   7
  -4 -11  -4 11727.5 713.511   3
  -4 -11  -4 12872.7 496.265   7
  -4 -11  -3 15409.9 809.241   3
  -4 -11  -2 43932.0 1481.21   3
  -4 -11  -1 2009.86 297.085   3
  -4 -11   0 52142.5 1651.80   3
  -4 -11   1 1078.16 217.894   3
  -4 -11   2 21859.7 1000.68   3
  -4 -11   3 9505.17 652.870   3
  -4 -11   4 7486.22 594.230   3
  -4 -11   5 21203.1 1056.68   3
  -4 -11   6 357.547 158.464   3
  -4 -10 -12 8651.03 722.669   3
  -4 -10 -11 188.917 132.726   3
  -4 -10 -11 86.7633 105.568   5
  -4 -10 -10 12146.1 815.746   3
  -4 -10 -10 12651.3 679.041   5
  -4 -10  -9 4266.49 363.868   5
  -4 -10  -9 4357.86 467.667   3
  -4 -10  -8 31903.5 1285.06   3
  -4 -10  -7 13812.8 792.146   3
  -4 -10  -6 21884.9 768.830   7
  -4 -10  -6 22783.3 1007.16   3
  -4 -10  -5 39483.1 1051.03   7
  -4 -10  -5 39827.3 1386.99   3
  -4 -10  -4 3196.69 214.021   7
  -4 -10  -4 2991.41 327.950   3
  -4 -10  -3 41791.2 1412.51   3
  -4 -10  -3 43114.0 1001.96   7
  -4 -10  -2 2623.35 312.409   3
  -4 -10  -1 22731.9 953.891   3
  -4 -10   0 19456.8 878.332   3
  -4 -10   1 2026.37 279.396   3
  -4 -10   2 37180.4 1322.52   3
  -4 -10   3 203.018 132.772   3
  -4 -10   4 47815.5 1602.65   3
  -4 -10   5 3726.20 414.328   3
  -4 -10   6 19080.5 999.413   3
  -4 -10   7 13058.9 731.757   4
  -4  -9 -14 1163.10 265.647   5
  -4  -9 -13 11311.7 756.250   5
  -4  -9 -13 11776.7 857.935   3
  -4  -9 -12 1419.60 310.355   3
  -4  -9 -12 1277.16 236.322   5
  -4  -9 -11 11933.6 804.161   3
  -4  -9 -11 12013.0 700.179   5
  -4  -9 -10 7612.06 610.613   3
  -4  -9 -10 7568.53 526.269   5
  -4  -9  -9 6894.57 566.967   3
  -4  -9  -9 6854.34 467.623   5
  -4  -9  -8 25716.6 1107.57   3
  -4  -9  -8 26568.7 933.364   5
  -4  -9  -7 594.497 179.683   3
  -4  -9  -6 68454.2 1440.73   2
  -4  -9  -6 64381.9 1601.55   1
  -4  -9  -6 65853.8 1895.65   3
  -4  -9  -5 10246.4 618.247   3
  -4  -9  -5 9766.75 323.747   2
  -4  -9  -5 9177.97 467.897   1
  -4  -9  -5 9442.09 412.509   7
  -4  -9  -4 45873.7 1043.76   7
  -4  -9  -4 43963.6 1242.53   1
  -4  -9  -4 44404.3 1420.88   3
  -4  -9  -3 18175.8 493.600   7
  -4  -9  -3 17205.6 793.393   3
  -4  -9  -2 7420.68 493.311   3
  -4  -9  -1 48885.6 1467.92   3
  -4  -9   0 119.393 102.651   3
  -4  -9   1 66441.8 1833.44   3
  -4  -9   2 5504.90 441.926   3
  -4  -9   3 28055.5 1095.31   3
  -4  -9   4 26960.7 1106.14   3
  -4  -9   5 8845.43 625.639   3
  -4  -9   6 41475.6 1394.91   4
  -4  -9   6 40164.5 1499.49   3
  -4  -9   7 312.719 123.945   4
  -4  -9   8 21648.6 958.055   4
  -4  -8 -14 9158.03 702.895   5
  -4  -8 -13 10750.8 813.060   3
  -4  -8 -13 11317.6 750.387   5
  -4  -8 -12 6853.69 549.243   5
  -4  -8 -12 7452.77 650.444   3
  -4  -8 -11 20795.1 964.044   5
  -4  -8 -11 23226.5 1115.39   3
  -4  -8 -10 106.213 123.256   3
  -4  -8 -10 57.7423 99.9024   5
  -4  -8  -9 29530.8 1066.39   5
  -4  -8  -9 31012.7 1229.90   3
  -4  -8  -8 6962.17 523.492   3
  -4  -8  -8 6227.22 369.037   1
  -4  -8  -8 6081.39 361.910   2
  -4  -8  -8 6772.61 438.448   5
  -4  -8  -7 35339.2 1021.91   1
  -4  -8  -7 35035.9 951.502   2
  -4  -8  -7 35169.0 1079.59   5
  -4  -8  -7 37552.9 1283.34   3
  -4  -8  -6 30972.7 1116.18   3
  -4  -8  -6 29026.0 903.667   1
  -4  -8  -6 29562.8 770.049   2
  -4  -8  -5 9922.49 476.285   1
  -4  -8  -5 9938.65 314.656   2
  -4  -8  -5 9709.19 573.080   3
  -4  -8  -4 76830.5 1540.73   7
  -4  -8  -4 74826.7 1959.91   3
  -4  -8  -4 77985.1 1809.14   1
  -4  -8  -3 1865.87 241.213   3
  -4  -8  -3 2167.11 218.836   1
  -4  -8  -3 2564.75 129.814   7
  -4  -8  -2 59170.5 1647.60   3
  -4  -8  -2 63068.5 1570.53   1
  -4  -8  -1 10249.8 562.966   3
  -4  -8   0 37537.5 1200.40   3
  -4  -8   1 45311.0 1377.54   3
  -4  -8   2 16238.2 751.811   3
  -4  -8   3 59678.7 1703.44   3
  -4  -8   4 1200.02 219.629   3
  -4  -8   5 41811.0 1433.87   3
  -4  -8   6 10644.9 631.930   4
  -4  -8   6 11045.7 700.954   3
  -4  -8   7 8741.66 575.735   4
  -4  -8   8 25949.6 1062.27   4
  -4  -8   9 2857.66 336.659   4
  -4  -7 -15 2049.22 360.244   5
  -4  -7 -14 12454.0 818.839   5
  -4  -7 -13 21.6234 121.783   5
  -4  -7 -12 23142.6 1050.63   5
  -4  -7 -11 7185.89 532.056   5
  -4  -7 -10 18644.6 855.088   5
  -4  -7 -10 19393.8 953.609   3
  -4  -7  -9 27723.5 1120.59   3
  -4  -7  -9 25808.8 977.620   5
  -4  -7  -9 24596.3 846.206   1
  -4  -7  -8 6440.18 429.610   5
  -4  -7  -8 6897.38 509.613   3
  -4  -7  -8 6468.73 377.865   1
  -4  -7  -7 59604.0 1452.92   1
  -4  -7  -7 62947.4 1722.67   3
  -4  -7  -7 61291.5 1537.93   5
  -4  -7  -6 184.852 56.0782   2
  -4  -7  -6 198.365 85.3325   3
  -4  -7  -6 283.918 86.9601   1
  -4  -7  -5 80575.8 2001.77   3
  -4  -7  -5 77038.7 1526.50   2
  -4  -7  -4 15880.5 618.703   1
  -4  -7  -4 15633.2 697.964   3
  -4  -7  -3 57394.2 1382.37   1
  -4  -7  -3 56728.3 1487.83   3
  -4  -7  -2 32425.8 1053.44   3
  -4  -7  -2 33425.6 1001.28   1
  -4  -7  -1 11073.6 554.820   3
  -4  -7   0 60231.2 1594.24   3
  -4  -7   1 3917.27 330.115   3
  -4  -7   2 103049. 2413.20   3
  -4  -7   3 33071.1 1128.86   3
  -4  -7   4 33747.2 1181.30   3
  -4  -7   5 58845.9 1738.51   3
  -4  -7   5 59198.1 1714.04   4
  -4  -7   6 5168.13 431.792   4
  -4  -7   6 5510.31 471.833   3
  -4  -7   7 27959.7 1083.58   4
  -4  -7   8 2214.30 288.260   4
  -4  -7   9 21330.4 967.533   4
  -4  -7  10 5946.12 505.937   4
  -4  -7  11 8138.68 701.568   1
  -4  -6 -15 15382.7 952.863   5
  -4  -6 -14 4677.49 497.479   5
  -4  -6 -13 11172.7 740.489   5
  -4  -6 -12 23077.8 1051.98   5
  -4  -6 -11 3287.24 359.875   5
  -4  -6 -10 42412.6 1384.81   5
  -4  -6  -9 439.714 101.005   1
  -4  -6  -9 579.409 161.140   5
  -4  -6  -8 41928.9 1289.21   5
  -4  -6  -8 44168.9 1402.38   3
  -4  -6  -8 44506.1 1213.47   1
  -4  -6  -7 19605.2 701.344   1
  -4  -6  -7 18419.6 738.290   5
  -4  -6  -7 18996.4 824.007   3
  -4  -6  -6 61500.8 1670.41   3
  -4  -6  -6 64440.5 1533.74   1
  -4  -6  -5 52167.0 1409.51   3
  -4  -6  -5 52797.0 1288.62   1
  -4  -6  -4 12915.1 601.500   3
  -4  -6  -4 14344.2 565.923   1
  -4  -6  -3 92366.2 1998.90   1
  -4  -6  -3 87279.5 2062.03   3
  -4  -6  -2 3425.52 286.416   3
  -4  -6  -2 3423.89 266.332   1
  -4  -6  -1 47677.9 1316.94   3
  -4  -6  -1 50742.6 1305.06   1
  -4  -6   0 71113.0 1735.11   3
  -4  -6   1 20457.4 775.031   3
  -4  -6   2 120228. 2664.65   3
  -4  -6   3 3222.74 298.892   3
  -4  -6   4 100139. 2404.18   3
  -4  -6   5 4974.75 416.322   4
  -4  -6   5 4478.74 397.051   3
  -4  -6   6 45290.0 1440.87   4
  -4  -6   7 4771.66 414.927   4
  -4  -6   8 6013.44 481.170   4
  -4  -6   9 19438.0 928.649   4
  -4  -6  10 317.389 151.517   4
  -4  -6  11 18553.7 1040.97   1
  -4  -6  12 3531.24 471.157   1
  -4  -5 -15 16346.3 981.352   5
  -4  -5 -14 746.481 207.615   5
  -4  -5 -13 15511.0 882.297   5
  -4  -5 -12 623.304 172.096   5
  -4  -5 -11 32843.5 1231.16   5
  -4  -5 -10 15241.7 759.123   5
  -4  -5  -9 25224.8 878.188   1
  -4  -5  -9 24300.9 958.100   5
  -4  -5  -8 37139.7 1178.17   5
  -4  -5  -8 36444.5 1085.08   1
  -4  -5  -7 3019.34 277.265   5
  -4  -5  -7 3139.75 257.316   1
  -4  -5  -7 2961.96 289.220   3
  -4  -5  -6 86456.1 2102.28   3
  -4  -5  -6 91138.0 1990.40   1
  -4  -5  -5 867.816 143.288   3
  -4  -5  -5 957.911 140.463   1
  -4  -5  -4 83608.2 1562.62   2
  -4  -5  -4 87202.5 1976.94   3
  -4  -5  -3 85719.0 1983.29   3
  -4  -5  -3 90889.4 1955.30   1
  -4  -5  -2 82463.4 1897.45   3
  -4  -5  -2 85465.7 1874.92   1
  -4  -5  -1 115168. 2447.35   3
  -4  -5   0 2554.09 232.930   3
  -4  -5   1 148165. 3095.64   3
  -4  -5   1 154715. 3117.56   6
  -4  -5   2 2219.57 224.553   3
  -4  -5   2 2336.00 233.466   6
  -4  -5   3 73725.4 1860.05   3
  -4  -5   3 79573.7 1859.72   6
  -4  -5   4 28805.7 1070.75   4
  -4  -5   4 29012.9 1008.51   3
  -4  -5   5 17965.9 791.844   3
  -4  -5   5 17700.8 813.065   4
  -4  -5   6 51203.0 1559.88   4
  -4  -5   7 370.474 113.777   4
  -4  -5   8 24024.1 1027.87   4
  -4  -5   9 6138.10 503.706   4
  -4  -5  10 24010.4 1081.10   4
  -4  -5  11 16483.5 899.097   4
  -4  -5  11 16658.6 958.375   1
  -4  -5  12 4995.05 536.280   1
  -4  -4 -15 1998.88 342.214   5
  -4  -4 -14 18430.4 1000.17   5
  -4  -4 -13 11392.0 735.361   5
  -4  -4 -12 8080.20 590.008   5
  -4  -4 -11 33102.5 1243.97   5
  -4  -4 -10 4880.62 424.902   5
  -4  -4  -9 79456.7 2047.00   5
  -4  -4  -8 825.241 142.880   1
  -4  -4  -8 852.523 147.624   5
  -4  -4  -7 74181.4 1868.74   5
  -4  -4  -7 79178.7 1811.40   1
  -4  -4  -6 31321.0 925.972   1
  -4  -4  -6 30649.7 984.228   3
  -4  -4  -5 28398.2 843.880   1
  -4  -4  -5 26882.1 875.098   3
  -4  -4  -5 26004.8 698.924   2
  -4  -4  -4 133894. 2809.57   3
  -4  -4  -4 142297. 2797.30   1
  -4  -4  -4 134671. 2510.30   2
  -4  -4  -3 14272.6 362.837   7
  -4  -4  -3 13882.4 347.688   2
  -4  -4  -3 14660.3 561.997   3
  -4  -4  -3 14910.2 555.115   1
  -4  -4  -2 257709. 4812.88   3
  -4  -4  -1 12914.0 518.433   3
  -4  -4   0 96592.3 2114.37   3
  -4  -4   0 102124. 2143.75   6
  -4  -4   1 107408. 2228.29   6
  -4  -4   1 99667.2 2206.50   3
  -4  -4   2 24303.2 822.081   3
  -4  -4   2 26717.5 833.052   6
  -4  -4   3 56408.7 1390.48   6
  -4  -4   3 51938.1 1559.59   4
  -4  -4   3 52720.6 1412.20   3
  -4  -4   4 2103.29 217.826   6
  -4  -4   4 1899.08 219.800   3
  -4  -4   4 2303.46 271.324   4
  -4  -4   5 51311.2 1354.27   6
  -4  -4   5 49215.6 1511.77   4
  -4  -4   6 8672.44 562.391   4
  -4  -4   7 26791.7 1076.65   4
  -4  -4   8 33031.9 1257.14   4
  -4  -4   9 4558.93 444.383   4
  -4  -4  10 27617.0 1187.73   4
  -4  -4  11 112.546 116.752   1
  -4  -4  11-49.0305 134.501   4
  -4  -4  12 13399.5 848.366   1
  -4  -4  12 14100.3 857.253   4
  -4  -4  13 5595.27 567.547   1
  -4  -3 -15 4107.14 479.776   5
  -4  -3 -14 18406.9 997.573   5
  -4  -3 -13-87.1113 158.411   5
  -4  -3 -12 16110.5 859.642   5
  -4  -3 -11 2898.09 342.184   5
  -4  -3 -10 78111.6 1929.79   4
  -4  -3 -10 75652.3 2052.85   5
  -4  -3  -9 35324.3 1204.08   5
  -4  -3  -9 36921.6 1127.91   4
  -4  -3  -8 25018.8 946.617   5
  -4  -3  -8 29212.2 937.376   1
  -4  -3  -7 123164. 2771.42   5
  -4  -3  -7 131995. 2712.79   1
  -4  -3  -6 288.377 88.6015   1
  -4  -3  -6 307.899 86.8344   2
  -4  -3  -5 129686. 2587.62   1
  -4  -3  -5 123309. 2439.45   2
  -4  -3  -5 122486. 2590.49   3
  -4  -3  -4 1431.49 121.862   2
  -4  -3  -4 1299.91 123.149   7
  -4  -3  -4 1056.00 143.450   3
  -4  -3  -3 65292.7 1324.64   7
  -4  -3  -3 67450.7 1338.92   2
  -4  -3  -3 67497.4 1510.32   3
  -4  -3  -2 105433. 2147.95   3
  -4  -3  -2 104031. 1966.59   2
  -4  -3  -1 32722.4 889.017   3
  -4  -3   0 116709. 2374.56   3
  -4  -3   1 1935.66 183.702   3
  -4  -3   2 111537. 2391.24   3
  -4  -3   2 116616. 2364.76   6
  -4  -3   2 114669. 2668.64   4
  -4  -3   3 12988.4 558.796   3
  -4  -3   3 13098.8 520.736   6
  -4  -3   3 12515.7 657.345   4
  -4  -3   4 29836.3 1089.65   4
  -4  -3   4 30140.3 889.502   6
  -4  -3   4 29616.0 970.574   3
  -4  -3   5 70186.6 1921.68   4
  -4  -3   5 70714.2 1657.29   6
  -4  -3   6 15041.2 769.244   4
  -4  -3   6 15598.1 616.618   6
  -4  -3   7 81695.1 1872.87   6
  -4  -3   7 75852.4 2146.26   4
  -4  -3   8 260.294 98.3824   4
  -4  -3   9 30840.2 1246.07   4
  -4  -3  10 8750.55 645.245   4
  -4  -3  11 15562.7 860.549   1
  -4  -3  11 15013.6 883.046   4
  -4  -3  12 11330.1 788.555   4
  -4  -3  12 11647.6 755.392   1
  -4  -3  13 743.252 234.680   1
  -4  -2 -15 20195.6 1097.46   5
  -4  -2 -14 2949.42 389.037   5
  -4  -2 -13 30559.5 1272.49   5
  -4  -2 -12 10164.2 669.033   5
  -4  -2 -11 3436.33 373.377   5
  -4  -2 -11 3703.93 297.551   4
  -4  -2 -10 50126.0 1553.59   5
  -4  -2 -10 51025.9 1349.39   4
  -4  -2  -9 91.1331 64.0367   4
  -4  -2  -9 262.778 110.893   5
  -4  -2  -8 123362. 2781.59   5
  -4  -2  -7 50058.6 1332.71   1
  -4  -2  -7 49598.2 1329.46   2
  -4  -2  -6 86801.5 1965.65   2
  -4  -2  -6 92910.8 2021.92   1
  -4  -2  -5 99360.9 2063.74   2
  -4  -2  -5 98755.3 2097.40   7
  -4  -2  -4 8703.51 368.623   7
  -4  -2  -4 8966.76 367.978   2
  -4  -2  -4 8519.90 386.835   3
  -4  -2  -3 148663. 2808.44   7
  -4  -2  -3 152162. 2828.76   2
  -4  -2  -3 151288. 2886.82   3
  -4  -2  -2 1165.41 120.359   3
  -4  -2  -2 1113.29 114.781   2
  -4  -2  -1 159399. 3005.69   2
  -4  -2  -1 161003. 3028.49   3
  -4  -2   0 16768.0 549.529   3
  -4  -2   0 17591.7 765.442   4
  -4  -2   1 69742.0 1869.24   4
  -4  -2   1 70453.3 1583.27   3
  -4  -2   2 113439. 2589.85   4
  -4  -2   2 108976. 2286.71   3
  -4  -2   3 9207.53 445.189   3
  -4  -2   3 9350.65 550.738   4
  -4  -2   4 56086.8 1643.02   4
  -4  -2   4 58241.8 1345.09   6
  -4  -2   5 1060.06 200.484   4
  -4  -2   5 1166.56 142.090   6
  -4  -2   6 45422.0 1483.23   4
  -4  -2   6 45381.2 1155.22   6
  -4  -2   7 25660.4 800.067   6
  -4  -2   7 25119.2 1064.66   4
  -4  -2   8 24211.4 1074.07   4
  -4  -2   9 40208.0 1485.39   4
  -4  -2  10-5.80222 141.189   4
  -4  -2  11 17885.4 885.380   1
  -4  -2  11 16342.6 941.806   4
  -4  -2  12 203.028 117.928   4
  -4  -2  12 255.171 137.827   1
  -4  -2  13 6513.83 617.965   4
  -4  -1 -15 10314.5 764.191   5
  -4  -1 -14 4041.28 457.408   5
  -4  -1 -13 29463.8 1257.26   5
  -4  -1 -12-6.62732 111.924   5
  -4  -1 -11 37809.3 1035.61   4
  -4  -1 -11 37316.6 1337.59   5
  -4  -1 -10 19232.3 871.830   5
  -4  -1 -10 19090.8 655.341   4
  -4  -1  -9 75723.0 2011.02   2
  -4  -1  -9 78312.6 2048.98   5
  -4  -1  -9 81173.5 1749.35   4
  -4  -1  -8 90463.7 2197.74   5
  -4  -1  -8 88131.0 2146.85   2
  -4  -1  -7 10157.0 522.874   2
  -4  -1  -7 11979.0 548.624   1
  -4  -1  -6 133282. 2812.52   7
  -4  -1  -6 132063. 2769.40   2
  -4  -1  -5 1154.56 147.420   7
  -4  -1  -5 547.801 105.319   2
  -4  -1  -4 53840.5 1290.39   7
  -4  -1  -4 53599.6 1286.43   2
  -4  -1  -4 55503.1 1250.43   3
  -4  -1  -3 2467.42 171.716   3
  -4  -1  -3 2462.44 187.346   7
  -4  -1  -3 2490.87 196.054   2
  -4  -1  -2 72982.2 1503.71   3
  -4  -1  -2 74214.2 1599.39   2
  -4  -1  -1 130207. 2537.63   1
  -4  -1  -1 123693. 2391.36   3
  -4  -1  -1 121339. 2743.05   4
  -4  -1  -1 124728. 2503.00   2
  -4  -1   0 7714.19 364.530   1
  -4  -1   0 6927.47 356.434   2
  -4  -1   0 6757.04 437.171   4
  -4  -1   0 6735.77 296.106   3
  -4  -1   1 154826. 3027.64   3
  -4  -1   1 156338. 3382.29   4
  -4  -1   1 163214. 3138.85   1
  -4  -1   2 2389.33 270.067   4
  -4  -1   2 2197.29 183.891   3
  -4  -1   2 2284.40 197.968   1
  -4  -1   3 143467. 3184.30   4
  -4  -1   4 37671.1 1273.10   4
  -4  -1   5 27417.6 1080.59   4
  -4  -1   6 47033.4 1538.72   4
  -4  -1   7 2774.62 334.647   4
  -4  -1   8 49351.8 1671.99   4
  -4  -1   9 1096.94 231.442   4
  -4  -1  10 18432.1 1000.03   4
  -4  -1  11 11428.0 668.463   1
  -4  -1  11 10341.4 763.079   4
  -4  -1  12 3405.08 436.412   4
  -4  -1  13 5566.01 585.275   4
  -4   0 -16 9571.97 816.515   2
  -4   0 -15 57.9157 144.080   5
  -4   0 -15 480.188 203.036   2
  -4   0 -14 23930.4 1206.43   2
  -4   0 -14 25699.1 1194.31   5
  -4   0 -13 13310.8 843.075   2
  -4   0 -13 13024.4 799.503   5
  -4   0 -12 32088.5 1313.15   2
  -4   0 -12 32311.3 1271.17   5
  -4   0 -11 50114.2 1665.06   2
  -4   0 -11 52304.1 1176.10   4
  -4   0 -11 53018.0 1660.84   5
  -4   0 -10 4953.25 430.494   5
  -4   0 -10 4222.22 231.975   4
  -4   0 -10 4583.17 421.059   2
  -4   0  -9 65756.4 1848.45   5
  -4   0  -9 67549.8 1880.71   2
  -4   0  -9 70452.9 1459.61   4
  -4   0  -8 276.719 105.157   2
  -4   0  -7 88730.7 2138.75   2
  -4   0  -7 89961.1 2188.01   7
  -4   0  -6 46773.6 1320.14   2
  -4   0  -6 49282.6 1362.38   7
  -4   0  -5 56589.9 1446.06   7
  -4   0  -5 55161.9 1422.64   2
  -4   0  -4 76725.7 1724.46   2
  -4   0  -4 76591.9 1725.77   7
  -4   0  -3 2413.98 226.384   4
  -4   0  -3 2194.28 150.595   3
  -4   0  -3 2183.20 195.576   7
  -4   0  -3 2340.41 207.666   2
  -4   0  -2 111090. 2441.64   4
  -4   0  -2 111129. 2121.99   3
  -4   0  -2 112123. 2355.47   2
  -4   0  -1 23230.1 754.492   2
  -4   0  -1 24380.7 844.853   4
  -4   0  -1 22781.4 579.457   3
  -4   0  -1 25365.4 734.663   1
  -4   0   0 171252. 3589.35   4
  -4   0   0 170765. 3185.28   3
  -4   0   0 172060. 3442.72   2
  -4   0   0 181342. 3370.85   1
  -4   0   1 72722.8 1522.59   3
  -4   0   1 75406.9 1633.78   1
  -4   0   1 72675.5 1855.98   4
  -4   0   2 32397.6 895.853   1
  -4   0   2 32132.0 1101.20   4
  -4   0   3 99568.2 2437.90   4
  -4   0   3 100970. 2132.69   1
  -4   0   4 918.551 132.388   1
  -4   0   4 819.760 158.304   4
  -4   0   5 57163.1 1724.12   4
  -4   0   6 4666.81 445.615   4
  -4   0   7 29437.7 1221.16   4
  -4   0   8 23429.3 782.521   8
  -4   0   8 21643.1 1063.87   4
  -4   0   9 9736.08 484.967   8
  -4   0   9 8371.66 660.043   4
  -4   0  10 23212.9 910.705   1
  -4   0  10 21237.5 1112.22   4
  -4   0  11 249.776 149.632   4
  -4   0  12 8034.41 704.238   4
  -4   0  13 394.202 203.718   4
  -4   1 -15 5668.53 565.294   5
  -4   1 -15 6731.61 656.035   2
  -4   1 -14 22559.7 1173.30   2
  -4   1 -14 20093.1 1060.10   5
  -4   1 -13 3815.24 449.749   2
  -4   1 -13 3721.67 415.984   5
  -4   1 -12 48806.3 1704.05   2
  -4   1 -12 46604.6 1608.21   5
  -4   1 -11 1447.44 260.287   2
  -4   1 -11 1309.55 233.495   5
  -4   1 -10 49625.4 1539.81   2
  -4   1 -10 38936.5 766.765   4
  -4   1  -9 21327.3 501.279   4
  -4   1  -9 22630.1 972.551   2
  -4   1  -9 23412.3 525.688   4
  -4   1  -8 28391.6 1081.66   2
  -4   1  -8 29650.0 687.303   4
  -4   1  -7 46736.5 1015.22   4
  -4   1  -7 43897.5 1377.02   2
  -4   1  -6 809.152 159.713   7
  -4   1  -6 697.068 149.919   2
  -4   1  -6 672.730 88.8550   4
  -4   1  -5 95810.3 1975.98   4
  -4   1  -5 95450.0 2222.69   2
  -4   1  -5 100220. 2257.25   7
  -4   1  -4 12127.4 511.585   1
  -4   1  -4 11754.2 467.720   4
  -4   1  -4 11885.5 546.053   2
  -4   1  -4 10740.7 518.313   7
  -4   1  -3 125477. 2614.36   4
  -4   1  -3 125214. 2689.86   2
  -4   1  -3 130866. 2356.63   3
  -4   1  -3 125848. 2676.23   7
  -4   1  -2 47953.6 1272.40   4
  -4   1  -2 48504.4 1285.74   2
  -4   1  -2 48239.0 961.913   3
  -4   1  -2 50696.0 1209.48   1
  -4   1  -1 51278.0 1389.45   4
  -4   1  -1 52273.4 1015.91   3
  -4   1  -1 51468.5 1357.59   2
  -4   1  -1 55959.5 1271.23   1
  -4   1   0 167727. 3477.96   2
  -4   1   0 169092. 3558.09   4
  -4   1   1 4349.75 355.990   4
  -4   1   1 3341.71 292.462   2
  -4   1   1 4079.16 250.975   1
  -4   1   2 88822.1 2228.68   4
  -4   1   2 91374.4 1908.52   1
  -4   1   3 6844.51 344.782   1
  -4   1   3 6811.77 484.546   4
  -4   1   4 62910.4 1465.62   1
  -4   1   4 63208.1 1832.48   4
  -4   1   5 26549.6 813.142   1
  -4   1   5 24845.5 1072.41   4
  -4   1   6 7481.62 401.477   1
  -4   1   6 7020.48 557.102   4
  -4   1   7 33030.2 1024.54   8
  -4   1   7 31105.4 1297.94   4
  -4   1   8 154.352 92.3959   8
  -4   1   8 224.409 94.1332   4
  -4   1   9 28157.3 1287.06   4
  -4   1   9 28154.0 980.085   8
  -4   1  10 4117.59 488.205   4
  -4   1  11 10320.6 795.312   4
  -4   1  12 10229.5 810.390   4
  -4   2 -15 14874.2 921.852   5
  -4   2 -15 14472.8 986.436   2
  -4   2 -14 1023.15 289.924   2
  -4   2 -14 1207.13 233.017   5
  -4   2 -13 25006.2 1150.40   5
  -4   2 -13 25410.8 1239.30   2
  -4   2 -12 17345.1 970.897   2
  -4   2 -11 15397.5 879.242   2
  -4   2 -10 48097.6 1635.88   2
  -4   2  -9 39.8583 68.3072   2
  -4   2  -8 65659.6 1894.32   2
  -4   2  -7 2431.04 290.525   2
  -4   2  -7 2323.88 121.532   4
  -4   2  -6 79551.7 2074.04   2
  -4   2  -6 82192.8 1614.41   4
  -4   2  -5 73590.1 1715.71   1
  -4   2  -5 69595.7 1482.43   4
  -4   2  -4 36541.3 1147.14   2
  -4   2  -4 36061.3 960.173   4
  -4   2  -4 38268.9 1067.12   1
  -4   2  -4 37429.1 1151.30   7
  -4   2  -3 168136. 3468.52   7
  -4   2  -3 164364. 3478.85   2
  -4   2  -3 168772. 2981.12   3
  -4   2  -3 175493. 3346.49   1
  -4   2  -3 168579. 3318.07   4
  -4   2  -2 318.110 81.2537   1
  -4   2  -2 273.520 86.6764   2
  -4   2  -2 438.396 106.202   4
  -4   2  -1 86910.1 1844.31   1
  -4   2  -1 87601.7 2045.32   2
  -4   2  -1 83321.8 1998.71   4
  -4   2   0 22780.3 853.762   2
  -4   2   0 23711.1 701.951   1
  -4   2   0 23543.2 871.927   4
  -4   2   1 52785.1 1485.54   2
  -4   2   1 54523.3 1242.51   1
  -4   2   1 52187.3 1514.95   4
  -4   2   2 46185.1 1114.04   1
  -4   2   2 46874.9 1444.61   4
  -4   2   3 8424.00 371.850   1
  -4   2   3 8110.18 551.770   4
  -4   2   4 60381.7 1366.96   1
  -4   2   4 58147.4 1794.73   4
  -4   2   5 1454.37 157.221   1
  -4   2   5 1304.02 242.450   4
  -4   2   6 26223.0 1171.52   4
  -4   2   6 28497.6 831.455   1
  -4   2   7 12595.6 805.293   4
  -4   2   7 13236.9 639.956   8
  -4   2   8 13090.9 854.101   4
  -4   2   8 13873.0 675.883   8
  -4   2   9 20739.2 878.433   8
  -4   2   9 21209.4 1135.59   4
  -4   2  10 1167.18 277.423   4
  -4   2  10 1261.58 229.211   8
  -4   2  11 14362.9 975.818   4
  -4   3 -15 4618.68 565.970   2
  -4   3 -14 4336.63 539.304   2
  -4   3 -13 22752.5 1202.12   2
  -4   3 -12 153.846 131.072   2
  -4   3 -11 63892.1 2076.37   2
  -4   3 -10 3042.04 384.647   2
  -4   3  -9 40517.9 1492.04   2
  -4   3  -8 28905.6 1184.04   2
  -4   3  -7 18358.3 885.417   2
  -4   3  -6 50558.4 1064.85   4
  -4   3  -6 49290.3 1549.94   2
  -4   3  -5-60.5939 63.3145   2
  -4   3  -5 10.8354 34.1376   3
  -4   3  -5 19.5292 37.0006   4
  -4   3  -4 88455.3 1981.95   1
  -4   3  -4 86602.8 1844.80   4
  -4   3  -4 86367.7 1656.67   3
  -4   3  -4 82732.3 2132.28   2
  -4   3  -3 22566.7 741.697   1
  -4   3  -3 20065.0 834.951   2
  -4   3  -3 21245.6 722.631   4
  -4   3  -2 38841.8 1123.81   4
  -4   3  -2 38248.4 1217.93   2
  -4   3  -2 39701.5 1055.07   1
  -4   3  -1 79970.1 1943.22   4
  -4   3  -1 77032.3 1990.28   2
  -4   3  -1 82552.3 1758.72   1
  -4   3   0 9909.70 563.146   2
  -4   3   0 10273.4 421.188   1
  -4   3   0 10228.7 559.100   4
  -4   3   1 73112.4 1574.89   1
  -4   3   1 72366.6 1925.66   4
  -4   3   1 74098.6 1936.24   2
  -4   3   2 1588.31 232.451   4
  -4   3   2 1415.01 136.342   1
  -4   3   3 41593.5 987.723   1
  -4   3   3 40210.1 1399.48   4
  -4   3   4 16427.1 521.775   1
  -4   3   4 16573.7 857.029   4
  -4   3   5 38829.1 1455.17   4
  -4   3   5 39639.2 961.769   1
  -4   3   6 25435.5 1171.62   4
  -4   3   7 3815.71 458.245   4
  -4   3   7 4216.63 377.376   8
  -4   3   8 22300.0 1178.90   4
  -4   3   8 23741.9 979.317   8
  -4   3   9 706.886 230.137   4
  -4   3   9 435.900 159.788   8
  -4   3  10 12528.0 734.469   8
  -4   3  10 12357.6 903.612   4
  -4   3  11 4255.42 544.831   4
  -4   4 -14 17691.2 1110.27   2
  -4   4 -13 2893.67 433.649   2
  -4   4 -12 21779.8 1180.61   2
  -4   4 -11 21307.9 1140.93   2
  -4   4 -10 11804.6 811.771   2
  -4   4  -9 40453.0 1561.34   2
  -4   4  -8 29.3963 94.7302   2
  -4   4  -8 160.379 70.6723   3
  -4   4  -7 52959.5 1751.04   2
  -4   4  -7 54640.7 1361.91   3
  -4   4  -6 13210.9 503.355   3
  -4   4  -6 14084.2 428.053   4
  -4   4  -6 12630.2 739.854   2
  -4   4  -5 16968.6 552.685   4
  -4   4  -5 16354.1 819.396   2
  -4   4  -5 17496.9 531.690   3
  -4   4  -4 107933. 1981.33   3
  -4   4  -4 104221. 2602.24   2
  -4   4  -4 106063. 2231.55   4
  -4   4  -3 12641.8 669.619   2
  -4   4  -3 13008.5 553.129   4
  -4   4  -3 13625.7 563.497   1
  -4   4  -2 120707. 2635.03   4
  -4   4  -2 119715. 2824.72   2
  -4   4  -2 124456. 2535.23   1
  -4   4  -1 193.015 88.5244   2
  -4   4  -1 250.417 97.3824   4
  -4   4  -1 258.562 80.2691   1
  -4   4   0 48344.1 1494.95   2
  -4   4   0 46597.8 1427.34   4
  -4   4   0 49700.8 1177.08   1
  -4   4   1 6509.85 488.632   2
  -4   4   1 7194.23 493.029   4
  -4   4   1 6529.36 313.076   1
  -4   4   2 17061.9 828.000   2
  -4   4   2 16094.4 507.601   1
  -4   4   2 14658.3 777.515   4
  -4   4   3 20872.7 576.869   1
  -4   4   3 20366.2 971.211   4
  -4   4   4 1429.35 247.882   4
  -4   4   4 1403.55 115.341   1
  -4   4   5 49728.1 1734.85   4
  -4   4   6 4731.64 494.801   4
  -4   4   7 24644.6 1231.03   4
  -4   4   8 15791.1 827.096   8
  -4   4   8 15676.7 994.142   4
  -4   4   9 7721.67 711.754   4
  -4   4   9 8436.30 617.610   8
  -4   4  10 7962.96 606.652   8
  -4   4  10 6949.68 704.194   4
  -4   5 -13 4162.79 532.130   2
  -4   5 -12 23311.6 1272.25   2
  -4   5 -11 47.7140 148.648   2
  -4   5 -10 34165.3 1528.08   2
  -4   5  -9 12405.2 848.354   2
  -4   5  -8 9937.01 747.956   2
  -4   5  -7 43822.6 1186.84   3
  -4   5  -7 40878.1 1578.33   2
  -4   5  -6 3924.35 432.022   2
  -4   5  -6 4066.50 269.550   3
  -4   5  -5 55803.4 1291.49   4
  -4   5  -5 54569.9 1207.86   3
  -4   5  -4 7341.68 560.773   2
  -4   5  -4 8413.57 416.617   4
  -4   5  -3 66326.7 1637.62   4
  -4   5  -3 67362.7 1633.24   1
  -4   5  -3 65620.9 1914.03   2
  -4   5  -2 12727.7 602.727   4
  -4   5  -2 13099.9 544.516   1
  -4   5  -2 13150.1 720.927   2
  -4   5  -1 34715.7 954.980   1
  -4   5  -1 32663.5 1115.61   4
  -4   5  -1 34561.9 1249.62   2
  -4   5   0 36739.4 949.049   1
  -4   5   0 34161.1 1201.42   4
  -4   5   0 35953.2 1304.22   2
  -4   5   1 8272.06 352.555   1
  -4   5   1 7754.91 538.161   4
  -4   5   1 8312.28 577.868   2
  -4   5   2 31622.3 1249.18   2
  -4   5   2 30798.6 1224.59   4
  -4   5   2 32764.8 790.214   1
  -4   5   3 477.882 156.546   4
  -4   5   4 21883.1 1068.42   4
  -4   5   5 18445.9 1013.12   4
  -4   5   6 8916.23 716.617   4
  -4   5   7 23654.0 1246.36   4
  -4   5   8 283.820 198.060   4
  -4   5   9 12820.2 958.522   4
  -4   6 -13 10385.3 890.902   2
  -4   6 -12 9185.18 814.635   2
  -4   6 -11 11303.6 899.669   2
  -4   6 -10 21142.8 1231.15   2
  -4   6  -9 1640.46 343.967   2
  -4   6  -8 46148.3 1814.14   2
  -4   6  -7 2525.18 383.235   2
  -4   6  -6 53516.4 1881.94   2
  -4   6  -5 7237.28 605.899   2
  -4   6  -5 8003.33 322.729   3
  -4   6  -4 13341.0 797.375   2
  -4   6  -3 26371.8 1161.13   2
  -4   6  -3 28522.3 955.105   4
  -4   6  -2 933.303 169.760   4
  -4   6  -2 745.820 166.813   2
  -4   6  -2 930.017 137.536   1
  -4   6  -1 37235.0 1380.35   2
  -4   6  -1 38305.9 1041.65   1
  -4   6  -1 37347.7 1247.35   4
  -4   6   0 8804.36 388.660   1
  -4   6   0 8120.41 603.836   2
  -4   6   0 8940.13 572.738   4
  -4   6   1 26252.1 1095.36   4
  -4   6   1 27322.4 1160.67   2
  -4   6   2 22482.8 1062.87   2
  -4   6   2 21610.0 1021.40   4
  -4   6   3 7807.39 612.650   4
  -4   6   4 31535.7 1362.47   4
  -4   6   5 850.980 245.789   4
  -4   6   6 29946.8 1421.68   4
  -4   6   7 3255.86 463.879   4
  -4   6   8 6179.12 665.177   4
  -4   7 -12 371.693 235.477   2
  -4   7 -11 18829.2 1231.02   2
  -4   7 -10 1302.56 327.136   2
  -4   7  -9 16214.5 1100.22   2
  -4   7  -8 15115.3 1037.99   2
  -4   7  -7 7393.46 694.997   2
  -4   7  -6 23715.7 1245.53   2
  -4   7  -5 1268.45 255.147   2
  -4   7  -4 36925.4 1496.34   2
  -4   7  -3 3786.65 427.688   2
  -4   7  -2 21032.6 1044.53   2
  -4   7  -1 9874.51 604.264   4
  -4   7  -1 9152.24 674.434   2
  -4   7   0 8615.62 586.896   4
  -4   7   0 9472.16 677.115   2
  -4   7   1 33988.9 1381.29   2
  -4   7   1 32333.3 1282.56   4
  -4   7   2 169.698 120.245   4
  -4   7   3 25822.3 1215.30   4
  -4   7   4 4390.06 506.705   4
  -4   7   5 8282.11 726.208   4
  -4   7   6 11061.7 855.267   4
  -4   7   7 3645.79 507.901   4
  -4   8 -11 6355.23 747.485   2
  -4   8 -10 5464.86 670.007   2
  -4   8  -9 10987.9 949.879   2
  -4   8  -8 537.141 232.841   2
  -4   8  -7 27516.1 1465.47   2
  -4   8  -6 5402.62 598.123   2
  -4   8  -5 17034.2 1049.50   2
  -4   8  -4 17075.0 1028.26   2
  -4   8  -3 6514.05 606.551   2
  -4   8  -2 30068.3 1348.53   2
  -4   8  -1 57.3228 123.864   2
  -4   8   0 20667.4 1089.12   2
  -4   8   1 5320.15 549.482   2
  -4   8   3 16287.5 979.477   4
  -4   8   4 2692.61 415.536   4
  -4   9  -9 794.921 277.243   2
  -4   9  -8 8074.26 851.639   2
  -4   9  -7 10574.3 939.991   2
  -4   9  -6 2869.78 474.428   2
  -4   9  -5 21023.7 1253.97   2
  -4   9  -4-9.06145 130.823   2
  -4   9  -3 14167.3 956.951   2
  -4   9  -2 7869.87 690.124   2
  -4   9  -1 8481.00 716.596   2
  -4   9   0 12726.9 876.961   2
  -4   9   1 3326.17 454.554   2
  -4  10  -7-166.833 228.166   2
  -4  10  -6 12834.1 1044.37   2
  -4  10  -5 7343.21 769.412   2
  -4  10  -4 7024.87 723.376   2
  -4  10  -3 12261.0 927.311   2
  -4  10  -2 1077.64 277.857   2
  -4  10  -1 14524.4 990.559   2
  -4  10   0 530.998 200.270   2
  -4  10   1 8997.38 778.882   2
  -3 -14  -5 1233.50 273.027   3
  -3 -14  -4 11686.3 759.618   3
  -3 -14  -3 498.471 173.488   3
  -3 -14  -2 13043.5 798.012   3
  -3 -14  -1 3794.96 419.453   3
  -3 -14   0 11248.9 743.426   3
  -3 -14   1 10528.2 711.899   3
  -3 -14   2 1228.56 264.586   3
  -3 -14   2 1230.18 232.622   1
  -3 -14   3 14720.0 877.606   3
  -3 -14   3 12360.2 774.505   1
  -3 -14   4 224.573 157.019   3
  -3 -14   4 194.227 152.763   1
  -3 -13  -8 1052.11 242.311   3
  -3 -13  -7 8422.65 653.424   3
  -3 -13  -6 297.435 125.038   3
  -3 -13  -5 12305.5 781.755   3
  -3 -13  -4 5852.02 517.478   3
  -3 -13  -3 13761.2 796.232   3
  -3 -13  -2 14020.0 795.339   3
  -3 -13  -1 2059.88 297.739   3
  -3 -13   0 18229.2 925.924   3
  -3 -13   1 768.849 196.906   3
  -3 -13   2 17627.6 925.146   3
  -3 -13   3 10020.6 693.951   3
  -3 -13   3 8965.63 648.084   1
  -3 -13   4 5550.53 517.290   1
  -3 -13   4 5748.48 535.469   3
  -3 -13   5 14837.5 894.971   3
  -3 -13   5 13384.9 861.148   1
  -3 -13   6 1130.82 284.285   1
  -3 -12 -10 9207.27 712.792   3
  -3 -12  -9 400.010 172.228   3
  -3 -12  -8 11041.6 747.906   3
  -3 -12  -7 6664.32 564.882   3
  -3 -12  -6 5507.18 499.868   3
  -3 -12  -5 14477.7 823.571   3
  -3 -12  -4 374.202 141.801   3
  -3 -12  -3 32735.8 1258.65   3
  -3 -12  -2 1834.97 279.894   3
  -3 -12  -1 28303.5 1141.43   3
  -3 -12   0 11625.7 695.072   3
  -3 -12   1 10193.0 654.083   3
  -3 -12   2 17004.6 867.186   3
  -3 -12   3-70.8495 122.773   3
  -3 -12   4 17904.6 945.159   3
  -3 -12   5 2657.70 363.898   3
  -3 -12   6 14157.4 898.906   1
  -3 -12   6 13064.3 847.378   3
  -3 -12   7 11264.0 823.999   1
  -3 -11 -11 9205.07 720.352   3
  -3 -11 -10 3385.58 421.425   3
  -3 -11  -9 7634.48 618.486   3
  -3 -11  -8 12108.6 762.499   3
  -3 -11  -7 295.675 111.174   7
  -3 -11  -7 692.291 207.841   3
  -3 -11  -6 18499.2 801.895   7
  -3 -11  -6 18814.3 922.445   3
  -3 -11  -5 2940.09 346.062   3
  -3 -11  -5 3361.78 306.280   7
  -3 -11  -4 23949.3 844.543   7
  -3 -11  -4 22202.1 993.377   3
  -3 -11  -3 22009.3 963.760   3
  -3 -11  -3 23396.3 804.420   7
  -3 -11  -2 14591.0 600.305   7
  -3 -11  -2 13902.6 738.200   3
  -3 -11  -1 49123.0 1544.96   3
  -3 -11   0 522.586 152.065   3
  -3 -11   1 40084.0 1367.06   3
  -3 -11   2 1044.61 206.336   3
  -3 -11   3 14676.6 789.808   3
  -3 -11   4 19327.0 942.949   3
  -3 -11   5 5673.21 504.242   3
  -3 -11   6 25806.3 1189.57   3
  -3 -11   7 1003.85 259.813   1
  -3 -11   8 25065.8 1273.04   1
  -3 -10 -12 3014.17 424.521   3
  -3 -10 -11 8340.99 673.745   3
  -3 -10 -10-0.90612 140.042   3
  -3 -10 -10-1.29996 82.5944   5
  -3 -10  -9 23333.9 1090.35   3
  -3 -10  -9 23508.8 923.440   5
  -3 -10  -8 6365.23 418.540   5
  -3 -10  -8 6252.37 527.203   3
  -3 -10  -7 34785.2 1294.80   3
  -3 -10  -7 32913.5 1009.90   5
  -3 -10  -6 23337.2 1012.15   3
  -3 -10  -5 8993.06 589.057   3
  -3 -10  -5 9727.27 508.258   7
  -3 -10  -4 44468.0 1443.64   3
  -3 -10  -4 46190.4 1240.53   7
  -3 -10  -3 876.592 130.477   7
  -3 -10  -3 924.312 149.993   1
  -3 -10  -3 837.771 176.330   3
  -3 -10  -2 50487.9 1532.43   3
  -3 -10  -2 52244.0 1279.73   7
  -3 -10  -1 2812.32 310.031   3
  -3 -10   0 18138.8 811.850   3
  -3 -10   1 26650.8 1028.74   3
  -3 -10   2 2285.71 293.242   3
  -3 -10   3 32150.1 1191.45   3
  -3 -10   4 786.308 196.064   3
  -3 -10   5 40576.6 1439.38   3
  -3 -10   6 10372.4 697.461   3
  -3 -10   7 19776.8 854.426   4
  -3 -10   8 23033.5 1191.75   1
  -3 -10   9 5704.96 589.219   1
  -3  -9 -13 268.826 174.533   5
  -3  -9 -13 162.800 114.400   3
  -3  -9 -12 12775.3 858.681   3
  -3  -9 -12 12472.4 771.368   5
  -3  -9 -11 3273.64 374.419   5
  -3  -9 -11 3137.34 405.888   3
  -3  -9 -10 14224.9 844.959   3
  -3  -9 -10 14483.2 746.786   5
  -3  -9  -9 15389.9 726.370   5
  -3  -9  -9 15611.9 853.765   3
  -3  -9  -8 5294.53 380.712   5
  -3  -9  -8 5455.83 471.485   3
  -3  -9  -7 46844.1 1528.61   3
  -3  -9  -7 48944.0 1314.73   5
  -3  -9  -6 147.713 73.3419   2
  -3  -9  -6 191.741 80.0634   3
  -3  -9  -6 240.900 92.8346   5
  -3  -9  -6 240.346 69.5513   1
  -3  -9  -5 53654.5 1580.03   3
  -3  -9  -5 51655.7 1276.12   1
  -3  -9  -5 54022.1 1287.20   2
  -3  -9  -4 6746.16 316.295   2
  -3  -9  -4 6398.63 359.821   7
  -3  -9  -4 6118.79 446.735   3
  -3  -9  -4 6012.70 341.576   1
  -3  -9  -3 30414.5 854.203   7
  -3  -9  -3 31073.8 788.092   2
  -3  -9  -3 29931.8 915.499   1
  -3  -9  -3 29336.7 1063.94   3
  -3  -9  -2 26355.0 744.048   7
  -3  -9  -2 24471.8 949.186   3
  -3  -9  -2 25617.8 849.244   1
  -3  -9  -1 4559.97 369.335   3
  -3  -9   0 63381.1 1712.72   3
  -3  -9   1 488.118 132.295   3
  -3  -9   2 60760.0 1712.56   3
  -3  -9   2 62895.5 1561.19   8
  -3  -9   3 12044.6 530.037   8
  -3  -9   3 12422.0 660.480   3
  -3  -9   4 26258.7 1043.47   3
  -3  -9   4 25357.2 801.624   8
  -3  -9   5 37877.6 1341.38   3
  -3  -9   6 7188.20 558.655   3
  -3  -9   7 40939.3 1298.64   4
  -3  -9   8 694.178 156.286   4
  -3  -9   9 22149.2 1155.71   1
  -3  -9  10 9997.51 775.881   1
  -3  -8 -14 1676.96 311.795   5
  -3  -8 -13 11668.8 775.315   5
  -3  -8 -12 16140.6 868.359   5
  -3  -8 -11 6842.91 581.378   3
  -3  -8 -11 5966.45 490.263   5
  -3  -8 -10 31155.7 1279.40   3
  -3  -8 -10 30952.4 1149.63   5
  -3  -8  -9 140.148 89.7418   5
  -3  -8  -9 52.2658 92.2238   3
  -3  -8  -8 40348.1 1381.23   3
  -3  -8  -8 39752.2 1219.48   5
  -3  -8  -7 14287.0 616.513   5
  -3  -8  -7 14342.6 508.794   1
  -3  -8  -7 14343.8 733.971   3
  -3  -8  -7 13284.0 578.403   2
  -3  -8  -6 36501.1 1021.71   5
  -3  -8  -6 35770.1 997.268   2
  -3  -8  -6 35619.7 1208.39   3
  -3  -8  -6 34528.3 928.981   1
  -3  -8  -5 27683.5 790.615   5
  -3  -8  -5 26451.5 786.250   1
  -3  -8  -5 27686.4 782.079   2
  -3  -8  -5 27541.0 1004.70   3
  -3  -8  -4 2151.12 250.412   3
  -3  -8  -4 1933.95 151.124   2
  -3  -8  -4 1891.16 181.854   1
  -3  -8  -3 60357.7 1442.10   1
  -3  -8  -3 59770.7 1329.99   7
  -3  -8  -3 59731.4 1248.09   2
  -3  -8  -3 60387.6 1614.48   3
  -3  -8  -2 5930.91 403.201   3
  -3  -8  -2 5911.97 350.584   1
  -3  -8  -2 5713.20 246.231   2
  -3  -8  -2 5990.21 276.408   7
  -3  -8  -1 53042.7 1464.65   3
  -3  -8   0 29966.1 1009.57   3
  -3  -8   1 47137.8 1363.41   3
  -3  -8   2 70166.5 1830.52   3
  -3  -8   3 5634.40 415.116   3
  -3  -8   3 5381.44 304.620   8
  -3  -8   4 79922.7 2081.79   3
  -3  -8   4 79987.9 1708.86   8
  -3  -8   5 2275.80 172.223   8
  -3  -8   5 2182.87 271.881   3
  -3  -8   6 39224.0 1390.49   3
  -3  -8   7 16846.7 749.974   4
  -3  -8   8 7352.88 479.462   4
  -3  -8   9 23714.2 929.888   4
  -3  -8  10 751.117 244.475   1
  -3  -8  11 15308.0 977.831   1
  -3  -7 -14 4339.15 476.741   5
  -3  -7 -13 24690.6 1153.65   5
  -3  -7 -12 214.251 121.226   5
  -3  -7 -11 28380.5 1146.31   5
  -3  -7 -10 11716.5 658.316   5
  -3  -7  -9 16091.0 743.017   5
  -3  -7  -8 21570.8 923.350   3
  -3  -7  -8 19060.7 732.562   2
  -3  -7  -8 21969.0 835.490   5
  -3  -7  -8 20670.2 669.287   1
  -3  -7  -7 2395.71 241.357   5
  -3  -7  -7 2475.91 224.057   2
  -3  -7  -7 2641.24 291.788   3
  -3  -7  -7 2774.97 209.829   1
  -3  -7  -6 58141.0 1338.52   1
  -3  -7  -6 58155.1 1431.89   5
  -3  -7  -6 59374.4 1620.49   3
  -3  -7  -6 55571.7 1350.96   2
  -3  -7  -5 4698.20 364.045   3
  -3  -7  -5 5144.80 292.019   1
  -3  -7  -5 4968.44 296.278   5
  -3  -7  -5 4816.05 264.192   2
  -3  -7  -4 88311.8 2075.23   3
  -3  -7  -4 86006.4 1719.59   2
  -3  -7  -4 88332.4 1870.94   1
  -3  -7  -3 31788.2 1012.25   3
  -3  -7  -3 31493.9 777.919   7
  -3  -7  -3 33565.9 1011.50   6
  -3  -7  -3 31231.9 704.041   2
  -3  -7  -3 32102.4 896.294   1
  -3  -7  -2 76678.5 1506.40   7
  -3  -7  -2 78137.4 1847.93   6
  -3  -7  -2 75639.6 1840.85   3
  -3  -7  -2 76725.7 1727.19   1
  -3  -7  -1 54178.8 1436.60   3
  -3  -7   0 5829.25 374.739   3
  -3  -7   1 112942. 2495.47   3
  -3  -7   2 2874.85 274.110   3
  -3  -7   3 86592.4 2097.07   3
  -3  -7   4 36097.3 1191.35   3
  -3  -7   4 36679.8 859.747   8
  -3  -7   5 13732.7 406.549   8
  -3  -7   5 14684.5 722.895   3
  -3  -7   6 49998.4 1568.51   3
  -3  -7   6 49034.5 1424.65   4
  -3  -7   7 426.714 111.288   4
  -3  -7   8 45807.0 1382.76   4
  -3  -7   9 3383.53 333.318   4
  -3  -7  10 16464.7 951.683   1
  -3  -7  11 11267.9 805.453   1
  -3  -7  12 5062.60 555.941   1
  -3  -6 -15 640.039 212.181   5
  -3  -6 -14 16109.3 943.198   5
  -3  -6 -13 8245.54 632.378   5
  -3  -6 -12 19067.4 941.523   5
  -3  -6 -11 36550.7 1314.60   5
  -3  -6 -10 2812.57 310.601   5
  -3  -6 -10 3235.37 260.624   1
  -3  -6  -9 32807.3 969.180   1
  -3  -6  -9 35089.9 1168.56   5
  -3  -6  -8 4844.38 298.965   1
  -3  -6  -8 4967.72 371.154   5
  -3  -6  -7 48881.3 1323.08   5
  -3  -6  -7 49731.6 1443.49   3
  -3  -6  -7 46056.6 1173.65   1
  -3  -6  -6 34092.7 921.545   1
  -3  -6  -6 35212.5 1014.65   5
  -3  -6  -6 36209.2 1142.06   3
  -3  -6  -5 42310.7 1076.44   5
  -3  -6  -5 39453.8 962.131   2
  -3  -6  -5 42263.0 1045.96   1
  -3  -6  -5 40945.0 1207.27   3
  -3  -6  -4 99710.7 2007.36   1
  -3  -6  -4 93857.8 1832.01   2
  -3  -6  -4 96385.6 2169.52   3
  -3  -6  -3 3964.81 291.162   3
  -3  -6  -3 3582.66 144.024   2
  -3  -6  -3 4348.51 264.738   1
  -3  -6  -2 160782. 2929.33   7
  -3  -6  -2 167892. 3322.24   6
  -3  -6  -2 162423. 3318.35   3
  -3  -6  -2 167708. 3218.06   1
  -3  -6  -1 18099.3 676.331   3
  -3  -6   0 69437.4 1661.11   3
  -3  -6   1 50396.1 1330.87   3
  -3  -6   2 21308.6 781.520   3
  -3  -6   3 122676. 2683.88   3
  -3  -6   4 384.413 122.769   3
  -3  -6   5 84453.7 2045.69   4
  -3  -6   5 82961.3 2105.42   3
  -3  -6   6 17698.7 745.766   4
  -3  -6   7 16181.8 718.606   4
  -3  -6   8 16799.9 755.091   4
  -3  -6   9 6513.98 462.995   4
  -3  -6  10 25834.2 1014.87   4
  -3  -6  10 25362.0 1170.59   1
  -3  -6  11 213.963 136.135   1
  -3  -6  12 19937.3 1101.17   1
  -3  -5 -15 6465.95 614.320   5
  -3  -5 -14 17468.0 990.135   5
  -3  -5 -13 2712.42 360.803   5
  -3  -5 -12 32346.5 1268.54   5
  -3  -5 -11 5248.94 445.676   5
  -3  -5 -10 29253.6 1090.85   5
  -3  -5 -10 28131.2 918.847   1
  -3  -5  -9 14996.3 607.091   1
  -3  -5  -9 16023.3 737.665   5
  -3  -5  -8 9258.52 514.846   5
  -3  -5  -8 9308.27 440.273   1
  -3  -5  -7 44657.2 1267.55   5
  -3  -5  -7 47126.9 1171.79   1
  -3  -5  -6 3280.66 228.907   1
  -3  -5  -6 3000.54 251.666   5
  -3  -5  -5 169679. 3464.01   3
  -3  -5  -5 171147. 3340.59   5
  -3  -5  -5 173478. 3280.12   1
  -3  -5  -4 24055.6 699.355   1
  -3  -5  -4 22773.3 777.646   3
  -3  -5  -3 135324. 2798.46   3
  -3  -5  -3 127679. 2412.08   2
  -3  -5  -2 85089.3 1888.50   3
  -3  -5  -2 88234.2 1824.01   1
  -3  -5  -1 57957.0 1398.04   3
  -3  -5   0 164365. 3241.05   3
  -3  -5   1 359.642 89.3171   3
  -3  -5   2 76981.9 1791.47   3
  -3  -5   3 15433.1 615.855   6
  -3  -5   3 14640.7 617.773   3
  -3  -5   4 67607.8 1733.02   3
  -3  -5   4 71089.8 1702.20   6
  -3  -5   5 53876.1 1504.09   3
  -3  -5   5 52138.3 1454.34   4
  -3  -5   6 13019.4 617.879   4
  -3  -5   7 51603.9 1476.52   4
  -3  -5   8 141.969 94.0072   4
  -3  -5   9 29658.5 1090.31   4
  -3  -5  10 11030.6 641.955   4
  -3  -5  11 20391.6 1034.06   1
  -3  -5  11 19778.1 908.642   4
  -3  -5  12 16734.8 973.078   1
  -3  -5  13 3795.81 471.986   1
  -3  -4 -15 21330.5 1133.07   5
  -3  -4 -14 3654.81 437.047   5
  -3  -4 -13 17213.9 928.655   5
  -3  -4 -12 10174.9 668.609   5
  -3  -4 -11 13933.4 749.614   5
  -3  -4 -10 52463.9 1586.60   5
  -3  -4 -10 53678.4 1434.43   1
  -3  -4  -9-92.7668 112.763   5
  -3  -4  -9 111.052 64.8169   1
  -3  -4  -8 86971.9 2136.04   5
  -3  -4  -8 91473.5 2021.79   1
  -3  -4  -8 94495.4 2217.94   4
  -3  -4  -7 16736.0 681.605   5
  -3  -4  -7 16144.2 595.653   1
  -3  -4  -7 17462.2 723.525   4
  -3  -4  -6 80189.8 1724.39   1
  -3  -4  -6 76078.7 1797.83   5
  -3  -4  -5 134274. 2634.21   1
  -3  -4  -5 133074. 2701.13   5
  -3  -4  -4 53351.6 1228.53   1
  -3  -4  -4 52348.1 1304.84   3
  -3  -4  -3 276294. 4826.77   2
  -3  -4  -3 292404. 5101.23   1
  -3  -4  -3 286015. 5173.45   3
  -3  -4  -2 1643.90 163.974   3
  -3  -4  -2 2038.02 168.021   1
  -3  -4  -1 115836. 2352.47   3
  -3  -4   0 25724.7 764.544   3
  -3  -4   1 16467.4 587.887   3
  -3  -4   2 89893.4 1915.88   6
  -3  -4   2 86032.4 1926.57   3
  -3  -4   3 5081.52 312.010   6
  -3  -4   3 4921.58 321.886   3
  -3  -4   4 150429. 3160.47   4
  -3  -4   4 147460. 3098.53   3
  -3  -4   4 152087. 3030.89   6
  -3  -4   5 1088.52 152.689   6
  -3  -4   5 955.980 162.320   4
  -3  -4   6 87423.9 2117.17   4
  -3  -4   6 89304.3 2040.27   6
  -3  -4   7 31006.3 1065.70   4
  -3  -4   8 22381.2 909.595   4
  -3  -4   9 9599.51 584.654   4
  -3  -4  10 4875.19 432.813   4
  -3  -4  11 24671.6 1111.34   1
  -3  -4  11 23963.4 1035.87   4
  -3  -4  12 982.148 197.323   4
  -3  -4  12 994.826 248.128   1
  -3  -4  13 14754.0 912.700   1
  -3  -4  14 7879.53 679.343   1
  -3  -3 -15 9240.37 718.613   5
  -3  -3 -14 4770.03 501.470   5
  -3  -3 -13 23231.0 1090.33   5
  -3  -3 -12 136.232 98.0807   5
  -3  -3 -11 40176.2 1379.09   5
  -3  -3 -10 13698.0 708.775   5
  -3  -3  -9 46076.7 1279.20   1
  -3  -3  -9 44184.2 1369.56   5
  -3  -3  -9 46788.9 1334.84   4
  -3  -3  -8 80487.2 2023.20   5
  -3  -3  -8 84064.2 1922.61   1
  -3  -3  -7 25836.5 892.365   5
  -3  -3  -7 28293.5 848.880   1
  -3  -3  -6 196403. 3687.51   1
  -3  -3  -6 188452. 3772.15   5
  -3  -3  -5 3096.44 218.302   1
  -3  -3  -5 2677.66 223.487   5
  -3  -3  -4 273775. 4860.33   1
  -3  -3  -4 258546. 4902.98   3
  -3  -3  -3 19511.8 612.541   3
  -3  -3  -3 19255.9 460.895   2
  -3  -3  -3 19240.8 591.484   1
  -3  -3  -2 30765.9 612.278   7
  -3  -3  -2 30592.7 611.550   2
  -3  -3  -2 31093.6 815.588   3
  -3  -3  -1 55048.2 1248.19   3
  -3  -3   0 30032.6 803.375   3
  -3  -3   1 107514. 2225.50   3
  -3  -3   1 113435. 2232.13   6
  -3  -3   2 17704.7 609.694   3
  -3  -3   2 19153.7 605.941   6
  -3  -3   3 70693.2 1747.98   4
  -3  -3   3 70390.3 1636.14   3
  -3  -3   3 72132.0 1581.13   6
  -3  -3   4 56972.3 1464.72   3
  -3  -3   4 59472.1 1537.98   4
  -3  -3   4 59985.7 1391.70   6
  -3  -3   5 68252.2 1568.60   6
  -3  -3   5 66850.3 1718.32   4
  -3  -3   6 89784.7 1981.65   6
  -3  -3   6 88701.7 2147.63   4
  -3  -3   7 15409.9 715.472   4
  -3  -3   7 16855.2 634.391   6
  -3  -3   7 13955.3 350.037   8
  -3  -3   8 78677.5 1765.77   6
  -3  -3   8 73177.6 1915.23   4
  -3  -3   9 808.161 87.0307   8
  -3  -3   9 948.815 183.032   4
  -3  -3  10 18360.7 879.909   4
  -3  -3  11 8212.21 600.403   1
  -3  -3  11 8145.30 586.611   4
  -3  -3  12 10497.0 706.156   1
  -3  -3  12 9528.63 662.265   4
  -3  -3  13 13168.8 831.496   1
  -3  -3  14 74.1822 115.202   1
  -3  -2 -15 46.2362 118.410   5
  -3  -2 -14 25155.5 1184.87   5
  -3  -2 -13 7688.36 597.299   5
  -3  -2 -12 15638.7 839.116   5
  -3  -2 -11 24324.8 1030.59   5
  -3  -2 -11 25341.0 896.519   4
  -3  -2 -10 13827.3 708.910   5
  -3  -2 -10 13893.1 605.375   4
  -3  -2  -9 125855. 2898.43   5
  -3  -2  -9 132055. 2736.10   4
  -3  -2  -8 2662.33 246.783   1
  -3  -2  -8 3068.58 249.072   4
  -3  -2  -8 3224.13 290.480   5
  -3  -2  -7 178464. 3464.26   1
  -3  -2  -7 170735. 3539.03   5
  -3  -2  -6 41933.4 1169.49   5
  -3  -2  -6 42935.0 1107.71   1
  -3  -2  -5 31496.4 923.465   5
  -3  -2  -5 33643.1 892.603   1
  -3  -2  -4 81743.9 1676.10   2
  -3  -2  -3 338.780 67.5690   3
  -3  -2  -3 653.777 76.5237   2
  -3  -2  -3 720.023 83.0049   7
  -3  -2  -2 167329. 3015.78   7
  -3  -2  -2 169631. 3029.73   2
  -3  -2  -2 171307. 3136.60   3
  -3  -2  -1 98632.1 1864.03   2
  -3  -2  -1 99680.4 1954.63   3
  -3  -2   0 249826. 4500.83   3
  -3  -2   1 73949.1 1781.12   4
  -3  -2   1 73145.6 1569.20   3
  -3  -2   1 76902.2 1564.78   6
  -3  -2   2 116405. 2504.29   4
  -3  -2   2 116858. 2266.41   6
  -3  -2   2 113295. 2303.78   3
  -3  -2   3 167572. 3311.95   3
  -3  -2   3 173220. 3225.38   6
  -3  -2   3 172548. 3471.06   4
  -3  -2   4 14954.9 646.604   4
  -3  -2   4 15144.7 514.981   6
  -3  -2   5 79124.6 1967.11   4
  -3  -2   5 83113.5 1735.48   6
  -3  -2   5 80016.7 1511.65   8
  -3  -2   6 3747.87 341.918   4
  -3  -2   6 4022.90 261.042   6
  -3  -2   6 3756.13 177.481   8
  -3  -2   7 28172.8 696.387   8
  -3  -2   7 27284.8 1030.96   4
  -3  -2   7 29842.6 856.245   6
  -3  -2   8 26402.6 821.873   6
  -3  -2   8 25417.9 684.083   8
  -3  -2   8 25421.8 1014.80   4
  -3  -2   9 4708.98 419.318   4
  -3  -2   9 4696.88 260.167   8
  -3  -2  10 23488.0 713.487   8
  -3  -2  10 24356.0 1058.41   4
  -3  -2  10 25811.1 1023.02   1
  -3  -2  11 832.087 205.964   4
  -3  -2  11 711.186 180.329   1
  -3  -2  12 25053.6 1142.63   4
  -3  -2  12 25835.8 1104.26   1
  -3  -2  13 1685.62 277.960   1
  -3  -2  13 1851.58 295.464   4
  -3  -1 -15 14901.5 925.353   5
  -3  -1 -14 18037.9 982.743   5
  -3  -1 -13 2977.76 361.624   5
  -3  -1 -12 38286.4 1392.34   5
  -3  -1 -11 6818.21 507.457   5
  -3  -1 -11 6971.92 386.071   4
  -3  -1 -10 55578.7 1630.15   5
  -3  -1 -10 54973.8 1355.55   4
  -3  -1  -9 45817.6 1383.26   5
  -3  -1  -9 45403.8 1155.06   4
  -3  -1  -8 82973.2 1904.14   1
  -3  -1  -8 79130.7 1724.07   4
  -3  -1  -8 76809.6 1948.42   5
  -3  -1  -7 101327. 2348.04   5
  -3  -1  -7 108752. 2298.35   1
  -3  -1  -6 13163.6 568.325   5
  -3  -1  -5 114576. 2364.96   2
  -3  -1  -4 2971.04 219.265   7
  -3  -1  -4 3363.89 220.416   2
  -3  -1  -3 93042.5 1847.96   2
  -3  -1  -3 91802.6 1852.99   7
  -3  -1  -2 18833.0 525.713   2
  -3  -1  -2 18474.7 514.044   7
  -3  -1  -2 18285.6 501.256   3
  -3  -1  -1 12167.3 375.915   3
  -3  -1  -1 12120.3 402.025   2
  -3  -1   0 218538. 4201.66   4
  -3  -1   0 214969. 3922.08   3
  -3  -1   0 225141. 4002.54   2
  -3  -1   1 9860.49 384.328   1
  -3  -1   1 9761.66 351.286   3
  -3  -1   1 9787.95 469.706   4
  -3  -1   2 296006. 5303.16   3
  -3  -1   2 293758. 5533.24   4
  -3  -1   3 15039.0 631.997   4
  -3  -1   3 14730.1 455.075   6
  -3  -1   4 86540.1 2105.33   4
  -3  -1   4 91447.9 1795.55   6
  -3  -1   5 21328.5 581.422   8
  -3  -1   5 22546.2 861.780   4
  -3  -1   5 21871.3 617.183   6
  -3  -1   6 16944.9 532.267   6
  -3  -1   6 16418.4 511.685   8
  -3  -1   6 16711.9 759.418   4
  -3  -1   7 52353.6 1200.37   6
  -3  -1   7 51016.1 1538.44   4
  -3  -1   7 50550.8 1187.06   8
  -3  -1   8 2536.67 199.926   6
  -3  -1   8 2447.04 292.481   4
  -3  -1   8 2553.72 202.793   8
  -3  -1   9 42680.8 1126.54   8
  -3  -1   9 44288.1 1486.83   4
  -3  -1  10 6775.43 472.998   1
  -3  -1  10 6749.64 383.008   8
  -3  -1  10 5953.57 504.527   4
  -3  -1  11 13622.8 715.320   1
  -3  -1  11 11968.5 765.781   4
  -3  -1  12 9898.15 630.865   1
  -3  -1  12 9329.07 691.712   4
  -3  -1  13 5322.20 525.657   4
  -3   0 -15 24622.4 1220.10   5
  -3   0 -14 2022.13 321.078   5
  -3   0 -13 33098.0 1327.30   5
  -3   0 -12 23559.2 1043.67   5
  -3   0 -11 27151.3 1102.00   5
  -3   0 -11 28264.4 787.516   4
  -3   0 -10 37813.0 941.164   4
  -3   0 -10 38559.9 1292.69   5
  -3   0  -9 1146.82 201.709   5
  -3   0  -9 985.723 108.138   4
  -3   0  -8 139112. 2606.26   4
  -3   0  -8 135434. 2996.21   5
  -3   0  -7 21296.5 762.558   1
  -3   0  -7 19595.2 795.789   2
  -3   0  -7 20350.1 784.360   5
  -3   0  -7 22781.5 591.517   4
  -3   0  -6 141807. 2978.22   2
  -3   0  -6 142761. 2955.34   5
  -3   0  -5 72813.6 1723.82   2
  -3   0  -5 76712.8 1772.63   7
  -3   0  -4 57613.1 1362.54   2
  -3   0  -4 58075.7 1382.08   7
  -3   0  -3 85010.5 1803.11   2
  -3   0  -3 88120.2 1818.26   7
  -3   0  -2 7405.31 325.944   7
  -3   0  -2 7997.85 261.211   3
  -3   0  -2 7708.08 362.740   4
  -3   0  -2 7660.06 338.937   2
  -3   0  -1 258177. 4495.32   1
  -3   0  -1 246541. 4323.76   3
  -3   0  -1 244744. 4518.87   2
  -3   0  -1 240231. 4585.25   4
  -3   0   0 27911.9 634.562   3
  -3   0   0 28706.5 847.121   4
  -3   0   0 27944.1 782.512   2
  -3   0   0 28756.4 735.345   1
  -3   0   1 115367. 2235.26   3
  -3   0   1 117922. 2510.98   4
  -3   0   1 121216. 2324.51   1
  -3   0   2 121878. 2595.82   4
  -3   0   2 120420. 2358.53   1
  -3   0   3 10079.6 517.807   4
  -3   0   4 131474. 2944.17   4
  -3   0   4 138182. 2632.00   8
  -3   0   5 1447.14 147.227   8
  -3   0   5 1205.24 195.166   4
  -3   0   6 41389.4 898.322   6
  -3   0   6 40145.6 1038.80   8
  -3   0   6 40609.6 1325.33   4
  -3   0   7 9777.90 442.175   8
  -3   0   7 10083.2 341.182   6
  -3   0   7 9559.70 596.524   4
  -3   0   8 26435.5 666.656   6
  -3   0   8 25621.4 826.776   8
  -3   0   8 24054.7 1044.83   4
  -3   0   9 21598.9 998.128   4
  -3   0   9 21709.1 774.050   8
  -3   0  10 10456.1 570.956   1
  -3   0  10 9897.79 513.808   8
  -3   0  10 9577.01 669.607   4
  -3   0  11 23412.4 1134.86   4
  -3   0  11 25925.5 981.716   1
  -3   0  12-102.017 114.050   4
  -3   0  12 89.8635 90.1623   1
  -3   0  13 11937.3 831.226   4
  -3   1 -15 15852.4 957.642   5
  -3   1 -14 10633.7 743.142   5
  -3   1 -13 39545.2 1485.85   5
  -3   1 -12 351.280 126.445   5
  -3   1 -11 59387.6 1190.18   4
  -3   1 -11 60226.2 1787.79   5
  -3   1 -10 2922.09 323.484   5
  -3   1 -10 2464.80 132.377   4
  -3   1  -9 42122.4 1394.51   2
  -3   1  -9 42656.3 1321.90   5
  -3   1  -9 40560.6 839.618   4
  -3   1  -8 27667.0 966.505   5
  -3   1  -8 27184.8 1018.00   2
  -3   1  -8 25366.2 560.694   4
  -3   1  -7 23905.3 530.751   4
  -3   1  -7 23422.6 902.786   2
  -3   1  -7 24643.0 879.524   5
  -3   1  -6 71268.9 1789.07   2
  -3   1  -6 71482.5 1836.91   7
  -3   1  -5 271.538 46.5460   4
  -3   1  -5 268.329 93.5327   7
  -3   1  -5 196.891 89.9387   2
  -3   1  -4 163373. 3266.23   2
  -3   1  -4 165424. 3285.15   7
  -3   1  -4 161779. 3010.02   4
  -3   1  -3 28133.7 824.303   7
  -3   1  -3 27502.9 817.190   2
  -3   1  -3 27548.7 722.018   4
  -3   1  -2 84152.0 1525.37   3
  -3   1  -2 83897.3 1811.54   2
  -3   1  -2 85076.6 1734.54   1
  -3   1  -2 81459.9 1745.07   4
  -3   1  -2 83114.7 1795.99   7
  -3   1  -1 165006. 2968.24   1
  -3   1  -1 157960. 3061.73   4
  -3   1  -1 156576. 2726.24   3
  -3   1  -1 156557. 3075.36   2
  -3   1   0 44684.4 1001.95   1
  -3   1   0 42227.9 1113.21   2
  -3   1   0 42472.4 1135.62   4
  -3   1   1 224543. 3889.37   1
  -3   1   1 217942. 4095.86   2
  -3   1   1 211715. 4139.29   4
  -3   1   2 141.828 79.0103   4
  -3   1   2 190.456 52.4860   1
  -3   1   3 113725. 2293.31   8
  -3   1   3 112548. 2209.19   1
  -3   1   3 110085. 2514.63   4
  -3   1   4 10342.4 407.194   1
  -3   1   4 9941.73 560.582   4
  -3   1   4 10764.2 450.275   8
  -3   1   5 29779.5 1089.83   4
  -3   1   5 31187.9 894.510   8
  -3   1   6 20260.0 895.558   4
  -3   1   6 20157.1 703.527   8
  -3   1   7 11189.6 522.049   8
  -3   1   7 11680.2 683.365   4
  -3   1   8 37382.9 1117.76   8
  -3   1   8 36917.4 1364.65   4
  -3   1   9 98.5387 68.9515   1
  -3   1   9 135.519 78.5259   8
  -3   1   9 33.6057 90.0559   4
  -3   1  10 36288.2 1456.57   4
  -3   1  10 40453.0 1190.62   1
  -3   1  10 37683.3 1211.97   8
  -3   1  11 8353.52 530.322   8
  -3   1  11 9210.14 701.048   4
  -3   1  12 9996.66 758.325   4
  -3   1  13 8742.90 728.429   4
  -3   2 -15-6.67715 138.179   5
  -3   2 -15 507.490 275.939   2
  -3   2 -14 23080.3 1237.48   2
  -3   2 -14 23428.8 1137.56   5
  -3   2 -13 2878.75 367.468   5
  -3   2 -13 3306.69 450.498   2
  -3   2 -12 25749.4 1213.89   2
  -3   2 -12 25973.3 1116.73   5
  -3   2 -11 25397.5 1151.35   2
  -3   2 -11 24858.7 1049.11   5
  -3   2 -10 12443.0 679.270   5
  -3   2 -10 12908.9 768.979   2
  -3   2  -9 63128.5 1879.30   2
  -3   2  -9 63315.7 1755.32   5
  -3   2  -8 154.537 72.6642   5
  -3   2  -8 43.1797 73.5164   2
  -3   2  -7 99096.5 2422.48   2
  -3   2  -6 20437.8 849.102   7
  -3   2  -6 19464.8 809.804   2
  -3   2  -5 71255.0 1357.45   4
  -3   2  -5 72150.3 1816.96   7
  -3   2  -5 70203.8 1777.46   2
  -3   2  -4 166849. 3210.16   1
  -3   2  -4 168222. 3361.85   7
  -3   2  -4 159472. 2984.29   4
  -3   2  -4 155670. 3313.66   2
  -3   2  -3 23893.1 795.408   7
  -3   2  -3 23546.1 648.583   4
  -3   2  -3 23036.6 782.063   2
  -3   2  -3 23692.4 710.495   1
  -3   2  -2 200642. 3638.58   1
  -3   2  -2 191946. 3786.28   2
  -3   2  -2 192450. 3656.61   4
  -3   2  -2 191389. 3770.76   7
  -3   2  -1 3759.48 218.518   1
  -3   2  -1 3563.80 266.984   2
  -3   2  -1 3777.09 258.405   4
  -3   2   0 144375. 2703.11   1
  -3   2   0 142924. 2936.94   2
  -3   2   0 141601. 2909.42   4
  -3   2   1 53597.0 1144.86   1
  -3   2   1 52043.7 1368.74   2
  -3   2   1 51881.3 1382.25   4
  -3   2   2 77877.7 1580.98   1
  -3   2   2 79064.3 1912.09   4
  -3   2   3 85419.0 1888.79   8
  -3   2   3 81155.8 2058.41   4
  -3   2   3 84154.3 1679.68   1
  -3   2   4 8678.39 438.733   8
  -3   2   4 8651.05 339.127   1
  -3   2   4 8979.25 536.265   4
  -3   2   5 32076.7 817.617   1
  -3   2   5 31516.2 975.409   8
  -3   2   5 30497.6 1138.74   4
  -3   2   6 1298.26 141.363   1
  -3   2   6 1554.45 195.516   8
  -3   2   6 1353.38 230.141   4
  -3   2   7 23613.0 864.743   8
  -3   2   7 23442.9 1044.23   4
  -3   2   8 11488.6 595.242   8
  -3   2   8 12510.3 499.497   1
  -3   2   8 11549.7 738.211   4
  -3   2   9 15749.4 739.217   8
  -3   2   9 16721.6 623.173   1
  -3   2   9 17570.2 952.076   4
  -3   2  10 28905.6 1088.77   8
  -3   2  10 30783.0 1336.14   4
  -3   2  11 1583.74 299.572   4
  -3   2  11 1847.59 262.316   8
  -3   2  12 19696.2 1128.09   4
  -3   2  13 1080.80 303.471   4
  -3   3 -15 10544.1 868.161   2
  -3   3 -15 10815.2 779.823   5
  -3   3 -14 10626.1 828.331   2
  -3   3 -14 9475.19 697.395   5
  -3   3 -13 2955.84 427.444   2
  -3   3 -13 2936.94 375.931   5
  -3   3 -12 37084.4 1372.45   5
  -3   3 -12 36101.4 1502.62   2
  -3   3 -11 187.748 130.375   2
  -3   3 -11 198.958 88.5709   5
  -3   3 -10 42272.9 1406.55   5
  -3   3 -10 42956.6 1569.14   2
  -3   3  -9 13934.2 797.877   2
  -3   3  -8 44973.6 1508.31   2
  -3   3  -7 73662.9 2018.26   2
  -3   3  -6 15274.4 748.695   2
  -3   3  -5 102638. 2484.16   7
  -3   3  -5 103276. 2106.72   3
  -3   3  -5 107566. 2294.15   1
  -3   3  -5 105860. 1942.66   4
  -3   3  -5 104533. 2469.53   2
  -3   3  -4 2103.14 231.719   2
  -3   3  -4 2524.95 254.757   7
  -3   3  -4 2287.95 207.347   1
  -3   3  -4 2066.90 147.444   3
  -3   3  -4 2287.55 152.952   4
  -3   3  -3 118341. 2371.21   1
  -3   3  -3 116793. 2090.13   3
  -3   3  -3 111529. 2522.57   2
  -3   3  -3 113495. 2267.24   4
  -3   3  -3 115575. 2541.44   7
  -3   3  -2 38882.0 1130.22   7
  -3   3  -2 37349.4 1120.75   2
  -3   3  -2 37360.5 995.556   4
  -3   3  -2 40147.0 990.439   1
  -3   3  -1 35669.3 1013.24   4
  -3   3  -1 36238.8 1087.61   2
  -3   3  -1 36858.2 912.034   1
  -3   3   0 67129.7 1664.38   2
  -3   3   0 66648.8 1393.37   1
  -3   3   0 64380.9 1609.33   4
  -3   3   1 929.047 97.6816   1
  -3   3   1 1077.98 168.632   2
  -3   3   1 1014.84 160.434   4
  -3   3   2 53834.0 1137.98   1
  -3   3   2 56604.4 1522.46   2
  -3   3   2 53345.5 1504.53   4
  -3   3   3 1952.21 130.195   1
  -3   3   3 2584.52 245.431   8
  -3   3   3 1879.26 248.251   4
  -3   3   4 62146.7 1265.89   1
  -3   3   4 61369.2 1761.14   4
  -3   3   4 62688.3 1606.93   8
  -3   3   5 19396.4 764.229   8
  -3   3   5 17540.6 856.465   4
  -3   3   5 18226.3 507.012   1
  -3   3   6 32219.5 780.805   1
  -3   3   6 31220.5 1060.12   8
  -3   3   6 31235.6 1233.98   4
  -3   3   7 28594.9 745.306   1
  -3   3   7 28378.1 1030.06   8
  -3   3   7 27361.7 1185.84   4
  -3   3   7 29115.8 742.820   1
  -3   3   8 4654.93 392.900   8
  -3   3   8 5142.62 268.172   1
  -3   3   8 4705.48 481.583   4
  -3   3   9 29559.6 1125.60   8
  -3   3   9 30920.5 1338.68   4
  -3   3  10 2560.75 319.694   8
  -3   3  10 2262.20 366.874   4
  -3   3  11 17705.6 1050.31   4
  -3   3  11 15496.7 824.589   8
  -3   3  12 7813.36 720.032   4
  -3   4 -15 10362.9 772.675   5
  -3   4 -14 26.9545 119.967   2
  -3   4 -14 170.397 109.614   5
  -3   4 -13 19114.7 987.910   5
  -3   4 -13 19934.6 1141.11   2
  -3   4 -12 6651.22 535.158   5
  -3   4 -12 7093.05 652.082   2
  -3   4 -11 27184.3 1274.68   2
  -3   4 -10 40396.0 1564.27   2
  -3   4  -9 4141.37 448.357   2
  -3   4  -8 75136.5 2190.62   2
  -3   4  -7 1726.70 193.221   3
  -3   4  -7 1444.43 237.804   2
  -3   4  -6 79575.7 1750.45   3
  -3   4  -6 77289.3 2133.30   2
  -3   4  -5 46099.2 1083.35   3
  -3   4  -5 41946.3 1395.57   2
  -3   4  -4 47113.2 1067.74   4
  -3   4  -4 44475.6 1382.94   2
  -3   4  -4 47150.9 1225.86   1
  -3   4  -4 45928.8 1032.49   3
  -3   4  -3 92529.5 1735.90   3
  -3   4  -3 96286.6 2027.41   1
  -3   4  -3 93037.3 2240.46   2
  -3   4  -3 93495.2 1948.04   4
  -3   4  -2 9129.92 402.149   1
  -3   4  -2 9367.02 520.183   2
  -3   4  -2 8802.24 423.344   4
  -3   4  -1 113146. 2226.40   1
  -3   4  -1 108625. 2389.93   4
  -3   4  -1 110348. 2526.81   2
  -3   4   0 943.721 154.640   4
  -3   4   0 883.099 100.739   1
  -3   4   0 841.092 159.143   2
  -3   4   1 33471.2 796.356   1
  -3   4   1 34246.6 1125.39   2
  -3   4   1 33508.9 1095.92   4
  -3   4   2 27617.1 1017.29   4
  -3   4   2 28777.6 1034.76   2
  -3   4   2 27703.8 659.816   1
  -3   4   3 17446.2 726.416   8
  -3   4   3 16150.9 773.600   4
  -3   4   3 15460.9 408.572   1
  -3   4   4 63712.2 1842.64   4
  -3   4   4 62101.3 1191.05   1
  -3   4   5 5.02270 102.186   8
  -3   4   5 91.4938 75.6016   4
  -3   4   5 110.291 23.1427   1
  -3   4   6 52106.9 1541.26   8
  -3   4   6 50280.3 1706.88   4
  -3   4   7 2629.99 304.413   8
  -3   4   7 2689.49 363.925   4
  -3   4   8 25597.8 1205.16   4
  -3   4   8 23965.6 1017.20   8
  -3   4   9 11593.5 708.105   8
  -3   4   9 13378.4 875.320   4
  -3   4  10 7962.32 698.382   4
  -3   4  10 6998.34 557.147   8
  -3   4  11 13414.2 939.861   4
  -3   4  11 13856.0 816.703   8
  -3   5 -14 7820.00 748.282   2
  -3   5 -13 14178.2 985.460   2
  -3   5 -12 1710.46 334.206   2
  -3   5 -11 38192.6 1605.34   2
  -3   5 -10 2707.24 398.992   2
  -3   5  -9 47107.0 1750.68   2
  -3   5  -8 15249.6 896.221   2
  -3   5  -7 21456.0 1055.42   2
  -3   5  -7 22199.5 776.067   3
  -3   5  -6 38810.9 1448.27   2
  -3   5  -6 43382.3 1132.89   3
  -3   5  -5 167.001 82.8731   2
  -3   5  -5 213.241 65.1811   3
  -3   5  -4 59499.3 1276.30   3
  -3   5  -4 60263.5 1492.66   1
  -3   5  -4 54759.0 1692.71   2
  -3   5  -3 3022.98 232.399   4
  -3   5  -3 2920.01 313.446   2
  -3   5  -3 3223.49 154.839   3
  -3   5  -3 3107.69 242.679   1
  -3   5  -2 71400.5 1686.05   4
  -3   5  -2 69003.7 1882.35   2
  -3   5  -2 71702.8 1608.81   1
  -3   5  -1 53458.6 1421.01   4
  -3   5  -1 54156.0 1254.21   1
  -3   5  -1 51142.6 1531.25   2
  -3   5   0 17777.3 751.260   4
  -3   5   0 19033.3 569.950   1
  -3   5   0 19850.0 838.076   2
  -3   5   1 70623.2 1899.21   2
  -3   5   1 70992.5 1434.35   1
  -3   5   1 66779.6 1825.07   4
  -3   5   2 1697.36 245.249   4
  -3   5   2 1896.50 261.379   2
  -3   5   2 1750.62 112.998   1
  -3   5   3 37429.4 1315.42   4
  -3   5   4 476.559 141.475   8
  -3   5   4 318.503 147.796   4
  -3   5   5 34396.1 1223.63   8
  -3   5   5 32756.5 1309.14   4
  -3   5   6 26233.7 1072.17   8
  -3   5   6 26401.7 1196.78   4
  -3   5   7 9036.71 706.079   4
  -3   5   7 9772.58 633.306   8
  -3   5   8 21966.3 1154.39   4
  -3   5   8 21593.0 1007.76   8
  -3   5   9 93.5943 121.645   4
  -3   5   9-35.7056 96.4086   8
  -3   5  10 13459.0 944.814   4
  -3   5  10 11362.0 755.578   8
  -3   5  11 2984.46 402.566   8
  -3   6 -13 1694.37 351.143   2
  -3   6 -12 21967.7 1268.39   2
  -3   6 -11 17017.9 1080.55   2
  -3   6 -10 11893.0 881.107   2
  -3   6  -9 54270.1 2012.08   2
  -3   6  -8 860.575 227.271   2
  -3   6  -7 58052.9 2016.04   2
  -3   6  -7 64058.9 1607.71   3
  -3   6  -6 126.727 102.644   2
  -3   6  -6 313.112 91.1785   3
  -3   6  -5 45389.2 1151.46   3
  -3   6  -5 43133.3 1550.31   2
  -3   6  -4 13524.0 460.559   3
  -3   6  -4 12137.0 729.284   2
  -3   6  -3 2828.14 318.472   2
  -3   6  -3 3243.19 161.927   3
  -3   6  -2 58616.3 1516.12   4
  -3   6  -2 57054.6 1725.29   2
  -3   6  -1 141.775 93.0999   4
  -3   6  -1 38.4570 61.6580   2
  -3   6   0 74294.8 1935.14   4
  -3   6   0 76261.7 2061.58   2
  -3   6   1 15404.5 750.373   4
  -3   6   1 15161.1 783.203   2
  -3   6   2 30346.0 1165.42   4
  -3   6   2 31781.4 1209.59   2
  -3   6   3 34325.3 1294.23   4
  -3   6   4 8468.72 624.914   4
  -3   6   5 34281.3 1288.03   8
  -3   6   5 30698.9 1322.02   4
  -3   6   6 71.4587 119.489   8
  -3   6   6 73.4775 128.944   4
  -3   6   7 20395.8 1115.27   4
  -3   6   7 21848.8 1039.14   8
  -3   6   8 5308.60 512.161   8
  -3   6   8 4891.51 565.911   4
  -3   6   9 7762.04 720.920   4
  -3   6   9 6977.55 599.296   8
  -3   6  10 7682.26 648.840   8
  -3   6  11 2069.41 348.855   8
  -3   7 -12 17154.9 1152.29   2
  -3   7 -11 145.802 158.075   2
  -3   7 -10 25439.6 1403.77   2
  -3   7  -9 3384.62 479.946   2
  -3   7  -8 24429.3 1303.88   2
  -3   7  -7 11891.5 850.779   2
  -3   7  -6 5872.13 567.507   2
  -3   7  -5 38832.1 1052.10   3
  -3   7  -5 34947.0 1458.84   2
  -3   7  -4-13.1165 111.647   2
  -3   7  -4 30.6243 38.8534   3
  -3   7  -3 39132.9 855.925   3
  -3   7  -3 37239.1 1404.31   2
  -3   7  -2 14594.4 803.439   2
  -3   7  -1 34668.9 1304.66   2
  -3   7   0 39276.8 1413.50   2
  -3   7   1 7908.78 579.586   2
  -3   7   1 8444.93 571.127   4
  -3   7   2 34600.6 1335.65   2
  -3   7   2 34685.1 1304.79   4
  -3   7   3 411.315 170.963   4
  -3   7   4 14213.9 852.951   4
  -3   7   5 3184.28 419.012   4
  -3   7   6 15216.4 885.200   8
  -3   7   6 14275.7 924.761   4
  -3   7   7 19338.5 1029.71   8
  -3   7   7 18005.0 1085.24   4
  -3   7   8 1173.30 282.123   8
  -3   7   8 1128.75 313.050   4
  -3   7   9 13147.5 879.145   8
  -3   7  10 411.186 239.684   8
  -3   8 -11 15013.1 1129.43   2
  -3   8 -10 8657.81 845.438   2
  -3   8  -9 4901.19 618.418   2
  -3   8  -8 19831.1 1225.17   2
  -3   8  -7 228.194 138.827   2
  -3   8  -6 22510.4 1232.75   2
  -3   8  -5 13681.1 918.056   2
  -3   8  -4 25347.4 1207.91   2
  -3   8  -3 38921.0 1519.11   2
  -3   8  -2 5469.11 500.381   2
  -3   8  -1 39119.1 1469.73   2
  -3   8   0-60.1290 83.1127   2
  -3   8   1 30945.8 1285.09   2
  -3   8   2 10163.2 713.121   2
  -3   8   8 15024.5 964.718   8
  -3   9 -10-224.765 243.328   2
  -3   9  -9 11186.2 1000.79   2
  -3   9  -8 4548.47 606.591   2
  -3   9  -7 11211.8 930.863   2
  -3   9  -6 27368.6 1439.48   2
  -3   9  -5 3857.24 485.411   2
  -3   9  -4 29204.2 1392.24   2
  -3   9  -3 339.943 120.726   2
  -3   9  -2 22091.4 1126.00   2
  -3   9  -1 9259.09 696.298   2
  -3   9   0 8468.90 660.978   2
  -3   9   1 12276.2 812.993   2
  -3  10  -9 10328.9 1002.24   2
  -3  10  -8 2240.71 468.015   2
  -3  10  -7 18030.9 1263.54   2
  -3  10  -6 329.545 182.210   2
  -3  10  -5 18184.4 1160.21   2
  -3  10  -4 7435.54 706.467   2
  -3  10  -3 5222.12 579.288   2
  -3  10  -2 16889.4 1022.20   2
  -3  10  -1 317.192 127.562   2
  -3  10   0 14708.8 929.699   2
  -3  10   1 1559.01 302.993   2
  -3  11  -7 3527.96 575.406   2
  -3  11  -6 2319.56 427.384   2
  -3  11  -5 17194.9 1191.22   2
  -3  11  -4 269.433 163.061   2
  -3  11  -3 18564.2 1162.63   2
  -3  11  -2 892.941 292.358   2
  -3  11  -1 8312.63 730.072   2
  -3  11   0 3126.93 454.415   2
  -3  11   1 3058.33 456.224   2
  -3  12  -3 6741.51 709.035   2
  -3  12  -2 3239.74 488.391   2
  -3  12  -1 8902.80 789.670   2
  -2 -14   1 5769.60 507.063   3
  -2 -14   2 13841.5 807.554   3
  -2 -14   3 364.300 172.383   3
  -2 -14   4 20215.5 1028.31   3
  -2 -14   4 16212.4 917.255   1
  -2 -13  -6 9884.47 677.963   3
  -2 -13  -5 1188.30 221.532   3
  -2 -13  -4 14370.6 800.293   3
  -2 -13  -3 7087.91 541.061   3
  -2 -13  -2 7173.87 539.355   3
  -2 -13  -1 16347.2 835.537   3
  -2 -13   0 435.970 132.748   3
  -2 -13   1 24969.0 1053.40   3
  -2 -13   1 21029.5 905.525   1
  -2 -13   2 2608.17 336.711   3
  -2 -13   2 2112.75 284.357   1
  -2 -13   3 18488.4 926.971   3
  -2 -13   3 16657.3 863.309   1
  -2 -13   4 6670.31 561.574   3
  -2 -13   4 6028.78 529.979   1
  -2 -13   5 5080.17 500.621   3
  -2 -13   5 5216.96 518.675   1
  -2 -13   6 10069.2 750.974   1
  -2 -12  -9 11739.6 764.748   3
  -2 -12  -8 1219.36 241.603   3
  -2 -12  -7 10851.0 704.516   7
  -2 -12  -7 10887.9 702.463   3
  -2 -12  -6 8038.42 575.751   7
  -2 -12  -6 7390.17 574.305   3
  -2 -12  -5 5571.19 481.712   3
  -2 -12  -5 5943.16 479.039   7
  -2 -12  -4 20518.5 956.497   3
  -2 -12  -4 23074.5 953.071   7
  -2 -12  -3 488.742 142.758   7
  -2 -12  -3 541.160 169.631   3
  -2 -12  -2 29403.2 1142.55   3
  -2 -12  -2 31689.2 1104.24   7
  -2 -12  -1 5907.52 467.767   3
  -2 -12  -1 4712.07 350.860   1
  -2 -12   0 22955.6 966.638   3
  -2 -12   0 20444.2 823.318   1
  -2 -12   1 11303.9 625.419   1
  -2 -12   1 13771.3 732.612   3
  -2 -12   2 4623.75 423.370   3
  -2 -12   2 4301.71 391.510   1
  -2 -12   3 24861.9 1052.22   3
  -2 -12   3 20964.4 965.513   1
  -2 -12   4 227.399 140.174   3
  -2 -12   4 221.675 138.038   1
  -2 -12   5 14150.1 816.837   3
  -2 -12   5 13336.1 815.434   1
  -2 -12   6 3538.55 426.062   1
  -2 -12   7 7562.14 657.619   1
  -2 -11 -11 311.974 159.244   3
  -2 -11 -10 7605.84 616.896   3
  -2 -11  -9 6035.93 542.683   3
  -2 -11  -8 6657.87 540.631   3
  -2 -11  -7 14799.9 815.530   3
  -2 -11  -7 13813.7 776.642   7
  -2 -11  -6 167.506 131.079   7
  -2 -11  -6 15.5124 86.2627   3
  -2 -11  -5 22448.2 975.504   3
  -2 -11  -5 21795.0 923.389   7
  -2 -11  -4 6655.82 466.175   7
  -2 -11  -4 6655.41 496.689   3
  -2 -11  -3 21640.5 841.301   7
  -2 -11  -3 20923.2 895.669   3
  -2 -11  -2 27102.1 952.463   7
  -2 -11  -2 25018.5 1003.54   3
  -2 -11  -1 7951.96 525.922   3
  -2 -11  -1 7708.41 466.986   7
  -2 -11   0 42440.8 1367.35   3
  -2 -11   1 468.053 142.520   3
  -2 -11   2 20129.6 885.087   3
  -2 -11   3 8659.50 572.013   3
  -2 -11   4 16083.8 844.920   1
  -2 -11   4 17122.5 851.197   3
  -2 -11   5 20881.3 1003.90   1
  -2 -11   5 19949.3 958.992   3
  -2 -11   6 4403.92 449.370   3
  -2 -11   6 4515.72 470.900   1
  -2 -11   7 30722.6 1358.72   1
  -2 -11   8 190.556 148.847   1
  -2 -11   9 18523.3 1102.75   1
  -2 -10 -12 3950.02 465.579   3
  -2 -10 -11 3116.65 401.516   3
  -2 -10 -10 11920.2 760.223   3
  -2 -10  -9 192.793 118.330   5
  -2 -10  -9 49.6952 112.101   3
  -2 -10  -8 28662.7 1166.48   3
  -2 -10  -8 28980.0 1016.00   5
  -2 -10  -7 6422.02 501.770   3
  -2 -10  -7 6470.80 406.521   5
  -2 -10  -6 17287.0 639.455   5
  -2 -10  -6 18333.3 850.199   3
  -2 -10  -5 34682.2 1180.46   7
  -2 -10  -5 35450.0 1236.10   3
  -2 -10  -5 35235.3 911.033   5
  -2 -10  -4 4740.28 370.626   7
  -2 -10  -4 4610.09 393.402   3
  -2 -10  -3 50970.6 1532.85   3
  -2 -10  -3 52731.1 1443.62   7
  -2 -10  -3 53788.2 1384.66   2
  -2 -10  -2 228.940 96.0723   7
  -2 -10  -2 348.242 69.6375   2
  -2 -10  -2-48.7579 96.5992   3
  -2 -10  -1 50429.6 1479.91   3
  -2 -10  -1 50698.5 1341.30   2
  -2 -10  -1 52436.1 1381.90   7
  -2 -10   0 9219.80 489.103   7
  -2 -10   0 9435.19 546.006   3
  -2 -10   1 22189.1 889.991   3
  -2 -10   2 20565.6 861.800   3
  -2 -10   3 209.069 97.6282   3
  -2 -10   4 33994.1 1221.65   3
  -2 -10   5 1962.78 275.242   3
  -2 -10   6 29858.6 1251.99   1
  -2 -10   6 29676.1 1205.71   3
  -2 -10   7 16185.0 923.333   1
  -2 -10   8 22260.9 1131.64   1
  -2 -10   9 23556.3 1212.53   1
  -2 -10  10 2531.51 416.644   1
  -2  -9 -13 6170.35 580.220   5
  -2  -9 -13 6350.95 607.822   3
  -2  -9 -12-117.635 144.374   3
  -2  -9 -12 50.4853 132.141   5
  -2  -9 -11 13020.4 767.315   5
  -2  -9 -11 13095.6 820.097   3
  -2  -9 -10 4063.59 424.543   3
  -2  -9 -10 4206.54 395.826   5
  -2  -9  -9 17073.2 788.844   5
  -2  -9  -9 16900.5 875.732   3
  -2  -9  -8 30773.9 1191.57   3
  -2  -9  -8 31899.6 1070.96   5
  -2  -9  -7 7627.11 526.997   3
  -2  -9  -7 7593.92 441.038   5
  -2  -9  -6 36803.4 1243.99   3
  -2  -9  -6 36549.3 1041.69   5
  -2  -9  -5 1002.60 101.317   1
  -2  -9  -5 1002.09 147.416   2
  -2  -9  -5 1000.17 190.435   3
  -2  -9  -5 1104.97 130.854   5
  -2  -9  -4 45626.1 1373.09   3
  -2  -9  -4 43473.4 1196.08   2
  -2  -9  -4 45771.2 1025.37   5
  -2  -9  -4 45322.0 1286.10   7
  -2  -9  -4 45113.8 1063.38   1
  -2  -9  -3 11086.2 524.207   7
  -2  -9  -3 11621.9 494.378   2
  -2  -9  -3 11860.3 597.693   3
  -2  -9  -3 10692.0 444.551   1
  -2  -9  -2 14877.8 674.398   3
  -2  -9  -2 14140.6 547.026   2
  -2  -9  -2 14038.9 575.794   7
  -2  -9  -1 39923.0 1090.77   2
  -2  -9  -1 40451.7 1234.68   3
  -2  -9  -1 41880.5 1118.57   7
  -2  -9   0 3712.99 282.026   7
  -2  -9   0 4074.27 327.133   3
  -2  -9   1 85201.2 2072.17   3
  -2  -9   2 928.336 167.981   3
  -2  -9   3 51882.5 1505.77   3
  -2  -9   4 12703.9 590.412   8
  -2  -9   4 12895.2 676.106   3
  -2  -9   5 22085.9 946.330   3
  -2  -9   6 37005.1 1335.57   3
  -2  -9   7 1623.27 208.272   4
  -2  -9   7 1934.56 311.455   1
  -2  -9   8 43213.5 1611.59   1
  -2  -9   9 2486.37 368.440   1
  -2  -9  10 15917.1 988.732   1
  -2  -9  11 8990.84 751.302   1
  -2  -8 -14 7509.24 656.705   5
  -2  -8 -13 4859.98 508.300   5
  -2  -8 -12 8386.90 636.402   5
  -2  -8 -11 18194.2 904.248   5
  -2  -8 -10 2352.21 293.189   5
  -2  -8 -10 2956.98 354.825   3
  -2  -8  -9 38084.7 1258.51   5
  -2  -8  -9 38647.5 1373.73   3
  -2  -8  -8 3807.80 331.439   5
  -2  -8  -8 3012.48 337.075   3
  -2  -8  -7 66924.3 1857.82   3
  -2  -8  -7 68551.2 1693.97   5
  -2  -8  -6 11272.2 606.014   3
  -2  -8  -6 10518.0 485.596   5
  -2  -8  -6 10149.9 335.140   1
  -2  -8  -6 11096.2 539.765   2
  -2  -8  -5 23354.2 888.808   3
  -2  -8  -5 23204.9 613.700   1
  -2  -8  -5 23561.7 725.729   5
  -2  -8  -5 22458.3 778.939   2
  -2  -8  -4 27049.0 836.028   2
  -2  -8  -4 28572.6 975.017   3
  -2  -8  -4 27988.2 737.685   5
  -2  -8  -4 27125.5 729.734   1
  -2  -8  -3 317.398 80.7634   2
  -2  -8  -3 420.065 58.8972   5
  -2  -8  -3 445.629 84.3932   1
  -2  -8  -3 734.849 115.367   7
  -2  -8  -3 252.153 79.6078   6
  -2  -8  -3 435.739 105.053   3
  -2  -8  -2 45569.4 1299.07   3
  -2  -8  -2 45399.9 1165.28   7
  -2  -8  -2 46963.5 1124.70   2
  -2  -8  -1 13038.4 490.012   2
  -2  -8  -1 12538.6 579.470   3
  -2  -8  -1 13021.1 499.176   7
  -2  -8   0 77913.4 1722.07   7
  -2  -8   0 75779.0 1857.32   3
  -2  -8   0 80842.9 1908.71   8
  -2  -8   1 48637.1 1369.73   3
  -2  -8   1 52235.6 1373.37   8
  -2  -8   2 27192.9 951.837   3
  -2  -8   2 28112.1 899.179   8
  -2  -8   3 95501.6 2282.96   3
  -2  -8   3 99471.0 2160.56   8
  -2  -8   4 328.494 111.005   3
  -2  -8   4 121.347 69.0378   8
  -2  -8   5 57312.0 1646.54   3
  -2  -8   5 55604.4 1381.58   8
  -2  -8   6 589.139 150.622   3
  -2  -8   6 446.510 97.7848   8
  -2  -8   7 37373.9 1112.53   4
  -2  -8   8 23204.4 1096.25   1
  -2  -8   8 25080.4 852.342   4
  -2  -8   9 8939.82 673.978   1
  -2  -8  10 30624.0 1367.76   1
  -2  -8  11-10.6443 137.779   1
  -2  -7 -14 9966.75 752.678   5
  -2  -7 -13 1905.94 321.333   5
  -2  -7 -12 22157.2 1043.11   5
  -2  -7 -11 829.559 184.112   5
  -2  -7 -10 27030.0 1060.46   5
  -2  -7  -9 10571.5 585.452   5
  -2  -7  -8 13599.1 637.435   5
  -2  -7  -8 12925.3 403.779   1
  -2  -7  -8 14196.8 719.011   3
  -2  -7  -7 35765.9 849.968   1
  -2  -7  -7 39333.5 1126.60   5
  -2  -7  -7 39310.4 1252.66   3
  -2  -7  -7 36195.3 1112.67   2
  -2  -7  -6 408.968 100.146   5
  -2  -7  -6 285.133 85.0025   2
  -2  -7  -6 675.953 151.564   3
  -2  -7  -6 271.762 49.7937   1
  -2  -7  -5 59115.3 1378.66   5
  -2  -7  -5 58312.8 1242.35   1
  -2  -7  -5 59335.1 1562.67   3
  -2  -7  -5 57870.3 1424.53   2
  -2  -7  -4 9979.25 370.292   1
  -2  -7  -4 9487.22 380.160   5
  -2  -7  -4 10208.2 514.589   3
  -2  -7  -4 9717.46 423.198   2
  -2  -7  -3 122031. 2416.83   2
  -2  -7  -3 120513. 2294.31   5
  -2  -7  -3 124623. 2637.87   3
  -2  -7  -3 122205. 2406.07   1
  -2  -7  -3 129841. 2620.26   6
  -2  -7  -2 34761.8 865.707   2
  -2  -7  -2 35011.0 903.772   7
  -2  -7  -2 36986.1 1055.89   6
  -2  -7  -2 33843.7 1030.44   3
  -2  -7  -1 33900.5 879.772   7
  -2  -7  -1 35561.4 1052.84   6
  -2  -7  -1 34457.4 1027.68   3
  -2  -7  -1 36358.7 1053.07   8
  -2  -7  -1 35109.0 861.846   2
  -2  -7   0 80365.2 1679.88   7
  -2  -7   0 77705.3 1839.17   3
  -2  -7   0 84056.7 1911.67   6
  -2  -7   0 76777.6 1816.53   8
  -2  -7   1 8705.18 424.035   8
  -2  -7   1 8271.46 445.977   3
  -2  -7   2 114496. 2518.06   3
  -2  -7   2 116501. 2392.11   8
  -2  -7   3 2728.24 269.755   3
  -2  -7   3 2927.19 225.007   8
  -2  -7   4 44783.8 1312.83   3
  -2  -7   4 43432.8 1094.64   8
  -2  -7   5 54174.6 1534.70   3
  -2  -7   5 51975.6 1236.35   8
  -2  -7   6 7358.00 346.116   8
  -2  -7   7 56062.3 1414.70   4
  -2  -7   7 52381.6 1394.56   5
  -2  -7   7 52304.4 1233.49   8
  -2  -7   8 545.672 120.851   4
  -2  -7   9 47274.0 1304.48   4
  -2  -7   9 46844.5 1642.07   1
  -2  -7  10 5599.31 531.819   1
  -2  -7  11 16673.8 977.222   1
  -2  -7  12 10776.0 813.625   1
  -2  -6 -14 505.089 187.410   5
  -2  -6 -13 21485.1 1067.02   5
  -2  -6 -12 20767.0 997.137   5
  -2  -6 -11 15946.0 825.633   5
  -2  -6 -10 32474.5 1167.77   5
  -2  -6  -9 594.987 140.279   5
  -2  -6  -8 37920.3 1160.70   5
  -2  -6  -8 36349.2 903.735   1
  -2  -6  -7 6540.35 290.534   1
  -2  -6  -7 6260.89 389.025   5
  -2  -6  -7 5594.98 362.967   2
  -2  -6  -6 64030.7 1619.98   3
  -2  -6  -6 60481.2 1469.11   5
  -2  -6  -6 60998.1 1286.43   1
  -2  -6  -5 52443.3 1258.43   5
  -2  -6  -5 52942.7 1398.37   3
  -2  -6  -5 52222.5 1132.21   1
  -2  -6  -5 49947.1 1255.55   2
  -2  -6  -4 26405.8 681.187   1
  -2  -6  -4 26237.3 853.536   3
  -2  -6  -4 24572.8 704.755   5
  -2  -6  -4 26080.5 731.218   2
  -2  -6  -3 133434. 2557.51   2
  -2  -6  -3 137759. 2738.27   6
  -2  -6  -3 133158. 2517.84   5
  -2  -6  -3 137205. 2575.59   1
  -2  -6  -3 133790. 2766.60   3
  -2  -6  -2 1813.67 130.303   2
  -2  -6  -2 1989.52 189.049   6
  -2  -6  -2 1808.18 143.095   7
  -2  -6  -2 1660.96 177.183   3
  -2  -6  -1 180017. 3426.11   8
  -2  -6  -1 180384. 3448.67   6
  -2  -6  -1 170175. 3418.36   3
  -2  -6  -1 176576. 3202.22   7
  -2  -6  -1 172433. 3177.52   2
  -2  -6   0 32447.6 894.062   8
  -2  -6   0 30759.7 915.428   3
  -2  -6   0 32136.8 774.778   7
  -2  -6   1 65534.1 1584.99   3
  -2  -6   1 69221.0 1509.54   8
  -2  -6   2 90276.1 2005.29   3
  -2  -6   2 87869.2 1836.02   8
  -2  -6   3 21028.3 759.423   3
  -2  -6   3 20877.5 614.713   8
  -2  -6   4 83756.0 1974.94   3
  -2  -6   4 81317.2 1674.96   8
  -2  -6   5 2820.35 283.855   3
  -2  -6   5 2693.04 178.468   8
  -2  -6   6 57823.4 1437.84   4
  -2  -6   6 55549.8 1386.79   5
  -2  -6   6 55148.4 1217.07   8
  -2  -6   7 6970.30 302.427   8
  -2  -6   7 7114.16 405.904   4
  -2  -6   8 31564.7 990.562   4
  -2  -6   8 30871.9 789.249   8
  -2  -6   9 44395.2 1549.87   1
  -2  -6   9 46938.5 1302.79   4
  -2  -6  10 4609.36 463.563   1
  -2  -6  10 4235.11 333.526   4
  -2  -6  11 31958.6 1354.57   1
  -2  -6  12 1036.50 281.759   1
  -2  -6  13 11373.9 835.529   1
  -2  -5 -14 3941.19 460.116   5
  -2  -5 -13 17800.4 958.563   5
  -2  -5 -12 297.633 144.105   5
  -2  -5 -11 39946.4 1379.42   5
  -2  -5 -10 5741.91 448.784   5
  -2  -5  -9 34942.7 1139.43   5
  -2  -5  -9 31455.9 899.688   1
  -2  -5  -8 25575.1 894.196   5
  -2  -5  -8 23769.3 710.222   1
  -2  -5  -7 17580.3 560.692   1
  -2  -5  -7 17626.8 683.683   5
  -2  -5  -6 70719.7 1640.81   5
  -2  -5  -6 69706.4 1474.14   1
  -2  -5  -5 1522.65 130.171   1
  -2  -5  -5 1372.00 157.956   5
  -2  -5  -4 91364.7 1768.39   1
  -2  -5  -4 88752.3 1788.83   2
  -2  -5  -4 91232.6 1971.80   3
  -2  -5  -3 40660.7 916.549   5
  -2  -5  -3 40108.1 1058.99   3
  -2  -5  -3 40081.3 931.916   1
  -2  -5  -3 39911.7 891.912   2
  -2  -5  -2 121026. 2193.36   2
  -2  -5  -2 123585. 2438.93   6
  -2  -5  -2 116942. 2429.75   3
  -2  -5  -2 120553. 2321.57   1
  -2  -5  -1 175548. 3096.59   7
  -2  -5  -1 173611. 3075.97   2
  -2  -5  -1 173283. 3335.24   3
  -2  -5   0 9574.04 415.447   3
  -2  -5   0 9538.04 377.801   8
  -2  -5   1 113605. 2347.04   3
  -2  -5   1 114514. 2212.33   8
  -2  -5   2 300.772 60.5303   8
  -2  -5   2 374.694 93.2965   3
  -2  -5   3 164098. 2987.29   8
  -2  -5   3 163967. 3283.37   3
  -2  -5   4 4560.52 331.186   3
  -2  -5   4 5516.81 354.826   6
  -2  -5   4 4821.50 208.841   8
  -2  -5   5 76885.3 1882.50   3
  -2  -5   5 74804.1 1485.72   8
  -2  -5   5 74809.7 1688.88   5
  -2  -5   5 80388.1 1782.88   4
  -2  -5   6 74092.7 1713.94   4
  -2  -5   6 71802.4 1445.53   8
  -2  -5   6 75320.0 1725.54   5
  -2  -5   7 5444.28 347.939   4
  -2  -5   7 5161.92 235.647   8
  -2  -5   8 32007.7 1006.26   4
  -2  -5   9 3828.69 390.127   1
  -2  -5   9 3800.79 313.254   4
  -2  -5  10 54181.4 1736.75   1
  -2  -5  10 52409.8 1476.19   4
  -2  -5  11 16864.7 738.259   4
  -2  -5  11 16527.7 909.050   1
  -2  -5  12 13523.2 848.600   1
  -2  -5  13 18031.0 1033.77   1
  -2  -4 -15-200.911 183.493   5
  -2  -4 -14 18624.2 1009.19   5
  -2  -4 -13 1867.39 293.225   5
  -2  -4 -12 23638.0 1053.96   5
  -2  -4 -11 31816.6 1200.41   5
  -2  -4 -10 12216.2 658.066   5
  -2  -4  -9 55488.4 1364.87   1
  -2  -4  -9 54204.1 1538.48   5
  -2  -4  -8 120.133 44.3984   1
  -2  -4  -8 99.9944 63.7482   5
  -2  -4  -7 51341.2 1212.75   1
  -2  -4  -7 49670.3 1347.21   5
  -2  -4  -7 53439.3 1480.79   4
  -2  -4  -6 35850.2 1020.10   5
  -2  -4  -6 39363.6 1158.88   4
  -2  -4  -6 36499.1 914.740   1
  -2  -4  -5 110182. 2266.56   5
  -2  -4  -5 109736. 2142.69   1
  -2  -4  -5 111535. 2429.30   4
  -2  -4  -4 229047. 3965.38   1
  -2  -4  -4 206786. 4021.70   5
  -2  -4  -3 10610.0 328.037   2
  -2  -4  -3 10845.7 376.095   5
  -2  -4  -3 11195.6 371.948   1
  -2  -4  -3 11461.4 444.685   3
  -2  -4  -2 327830. 6014.07   3
  -2  -4  -2 337579. 5926.22   1
  -2  -4  -2 338289. 5756.17   2
  -2  -4  -1 526.935 46.1260   7
  -2  -4  -1 572.759 88.7514   3
  -2  -4   0 165455. 3142.73   3
  -2  -4   1 42673.3 1085.15   3
  -2  -4   1 46489.3 954.165   8
  -2  -4   2 28548.0 625.365   8
  -2  -4   2 28228.3 814.193   3
  -2  -4   3 72856.1 1650.19   3
  -2  -4   3 70700.5 1338.16   8
  -2  -4   3 76220.2 1643.69   6
  -2  -4   4 10882.7 497.982   3
  -2  -4   4 10511.5 283.824   8
  -2  -4   4 11529.0 492.470   4
  -2  -4   4 11273.6 483.340   6
  -2  -4   5 116512. 2129.65   8
  -2  -4   5 118853. 2466.15   4
  -2  -4   5 122934. 2515.06   6
  -2  -4   5 117705. 2432.99   5
  -2  -4   6 13591.8 580.046   6
  -2  -4   6 11734.0 535.716   5
  -2  -4   6 12296.3 531.235   4
  -2  -4   7 105471. 2318.14   4
  -2  -4   8 29180.5 962.753   4
  -2  -4   9 15159.8 769.889   1
  -2  -4   9 14471.8 660.510   4
  -2  -4  10 45092.5 1344.37   4
  -2  -4  10 42797.6 1064.30   8
  -2  -4  10 45976.2 1513.06   1
  -2  -4  11 931.706 214.603   1
  -2  -4  11 848.128 161.042   4
  -2  -4  12 19749.4 994.213   1
  -2  -4  12 18066.4 822.966   4
  -2  -4  13 3094.10 414.333   1
  -2  -4  14 8662.35 705.439   1
  -2  -3 -15 8755.01 717.994   5
  -2  -3 -14 15511.7 915.601   5
  -2  -3 -13 5237.09 494.881   5
  -2  -3 -12 23669.5 1044.99   5
  -2  -3 -11-98.5212 138.756   5
  -2  -3 -10 49710.5 1509.75   5
  -2  -3  -9 20285.9 834.506   5
  -2  -3  -9 20538.8 731.601   1
  -2  -3  -9 22688.9 867.398   4
  -2  -3  -8 31529.1 1036.21   5
  -2  -3  -8 32493.2 939.872   1
  -2  -3  -8 34505.2 1086.20   4
  -2  -3  -7 90689.7 1915.36   1
  -2  -3  -7 92107.7 2088.31   4
  -2  -3  -7 86465.9 2026.91   5
  -2  -3  -6 1020.85 117.582   1
  -2  -3  -6 888.828 143.727   4
  -2  -3  -6 937.276 136.873   5
  -2  -3  -5 311172. 5551.22   1
  -2  -3  -5 311401. 5668.83   5
  -2  -3  -4 2679.58 168.909   1
  -2  -3  -4 2305.31 177.685   5
  -2  -3  -3 325525. 5875.03   3
  -2  -3  -3 326860. 5804.46   5
  -2  -3  -3 332720. 5780.28   1
  -2  -3  -2 39929.9 895.887   1
  -2  -3  -2 40033.8 944.763   3
  -2  -3  -1 275121. 4918.09   3
  -2  -3   0 3083.47 193.169   3
  -2  -3   1 15347.5 502.396   3
  -2  -3   2 30760.0 820.038   3
  -2  -3   3 2148.69 186.951   3
  -2  -3   3 2238.69 179.632   6
  -2  -3   4 84961.4 1922.83   3
  -2  -3   4 87583.5 1904.42   4
  -2  -3   4 88811.8 1860.22   6
  -2  -3   5 136489. 2724.75   6
  -2  -3   5 133237. 2756.55   4
  -2  -3   5 136894. 2752.50   5
  -2  -3   6 52532.8 1315.80   6
  -2  -3   6 51729.2 1345.73   4
  -2  -3   6 52911.8 1380.04   5
  -2  -3   7 204489. 4138.50   4
  -2  -3   7 216790. 4112.81   6
  -2  -3   8 3476.98 207.836   8
  -2  -3   8 3691.56 296.147   6
  -2  -3   8 3284.93 292.310   4
  -2  -3   9 42649.7 1372.78   1
  -2  -3   9 42654.4 1046.89   8
  -2  -3   9 43808.2 1313.48   4
  -2  -3  10 1484.36 238.090   1
  -2  -3  10 1243.59 198.266   4
  -2  -3  10 1356.95 154.609   8
  -2  -3  11 26504.2 1105.07   1
  -2  -3  11 25492.0 1003.14   4
  -2  -3  12 9529.90 596.939   4
  -2  -3  12 9909.54 670.129   1
  -2  -3  13 3123.33 397.236   1
  -2  -3  14 14932.8 907.166   1
  -2  -2 -15 15559.0 967.536   5
  -2  -2 -14 471.009 169.922   5
  -2  -2 -13 34702.9 1366.59   5
  -2  -2 -12 9719.85 640.002   5
  -2  -2 -11 26104.5 1056.39   5
  -2  -2 -10 58047.3 1700.51   5
  -2  -2 -10 64678.1 1634.28   4
  -2  -2  -9 4063.09 351.189   5
  -2  -2  -9 4484.23 321.092   1
  -2  -2  -9 3864.27 305.918   4
  -2  -2  -8 133973. 2948.72   5
  -2  -2  -8 140372. 2846.07   1
  -2  -2  -8 140903. 2880.22   4
  -2  -2  -7 7117.99 369.602   1
  -2  -2  -7 7328.16 418.219   5
  -2  -2  -7 7836.03 403.109   4
  -2  -2  -6 149688. 2905.58   1
  -2  -2  -6 145192. 3000.15   5
  -2  -2  -6 153556. 2975.15   4
  -2  -2  -5 45804.3 1139.82   5
  -2  -2  -5 44029.7 1050.29   1
  -2  -2  -4 72377.3 1600.85   5
  -2  -2  -4 78356.1 1555.79   1
  -2  -2  -3 117601. 2263.02   5
  -2  -2  -2 15692.4 364.134   2
  -2  -2  -2 15463.9 456.840   3
  -2  -2  -1 382974. 6668.64   3
  -2  -2   0 2838.03 165.105   3
  -2  -2   1 82474.4 1646.12   3
  -2  -2   2 219986. 4006.78   4
  -2  -2   2 225425. 3851.08   6
  -2  -2   3 47941.7 1182.96   4
  -2  -2   3 49238.2 1079.59   6
  -2  -2   3 46567.8 1141.77   3
  -2  -2   4 265850. 4848.04   4
  -2  -2   4 274022. 4717.03   6
  -2  -2   5 4803.39 266.147   6
  -2  -2   5 4251.78 180.185   8
  -2  -2   5 4901.25 310.884   5
  -2  -2   5 4869.12 316.002   4
  -2  -2   6 181902. 3481.74   6
  -2  -2   6 180402. 3641.63   4
  -2  -2   6 186993. 3675.63   5
  -2  -2   6 175807. 3299.21   8
  -2  -2   7 13558.0 532.077   6
  -2  -2   7 13163.0 442.506   8
  -2  -2   7 13729.3 612.611   4
  -2  -2   8 45749.8 1104.34   8
  -2  -2   8 46790.7 1219.92   6
  -2  -2   8 46479.9 1352.63   4
  -2  -2   9 35643.5 1031.07   6
  -2  -2   9 34716.2 1154.30   1
  -2  -2   9 33307.0 1140.63   4
  -2  -2   9 32372.9 915.299   8
  -2  -2  10 1148.83 199.387   4
  -2  -2  10 1632.17 246.401   1
  -2  -2  10 1441.20 165.662   8
  -2  -2  11 19071.6 707.928   8
  -2  -2  11 19456.3 898.825   1
  -2  -2  11 19349.8 878.455   4
  -2  -2  12-16.8305 94.8710   1
  -2  -2  12 93.9742 86.3179   4
  -2  -2  13 14195.8 821.698   1
  -2  -2  13 13707.7 779.235   4
  -2  -2  14 4340.46 474.093   1
  -2  -1 -15 4497.43 509.246   5
  -2  -1 -14 10151.6 737.521   5
  -2  -1 -13 24506.6 1120.69   5
  -2  -1 -12 630.283 166.672   5
  -2  -1 -11 41489.0 1402.11   5
  -2  -1 -11 42316.6 1201.19   4
  -2  -1 -10 21512.4 746.558   4
  -2  -1 -10 21757.3 911.403   5
  -2  -1  -9 96938.5 2379.74   5
  -2  -1  -9 100582. 2175.34   4
  -2  -1  -8 47803.6 1354.01   5
  -2  -1  -8 49006.5 1283.66   1
  -2  -1  -8 46833.2 1179.41   4
  -2  -1  -7 57666.7 1495.63   5
  -2  -1  -7 58686.7 1352.95   4
  -2  -1  -7 61394.4 1445.63   1
  -2  -1  -6 136077. 2648.80   1
  -2  -1  -6 133574. 2572.43   4
  -2  -1  -5 7896.13 348.252   1
  -2  -1  -5 6887.12 357.529   5
  -2  -1  -4 109975. 2212.02   5
  -2  -1  -3 12338.1 403.366   2
  -2  -1  -3 12916.1 429.487   5
  -2  -1  -2 12461.2 359.763   7
  -2  -1  -2 12591.6 350.106   2
  -2  -1  -1 92364.7 1686.08   7
  -2  -1  -1 93272.4 1721.21   3
  -2  -1  -1 91337.6 1698.71   2
  -2  -1   0 42993.5 891.473   2
  -2  -1   0 42345.3 885.341   3
  -2  -1   1 334393. 5829.77   3
  -2  -1   1 331061. 5808.48   6
  -2  -1   1 339984. 5990.53   4
  -2  -1   2 1537.47 153.621   4
  -2  -1   2 1332.95 102.544   6
  -2  -1   2 1354.38 120.340   3
  -2  -1   3 418909. 7177.36   8
  -2  -1   3 423604. 7267.35   6
  -2  -1   3 410634. 7486.39   4
  -2  -1   4 14240.5 567.088   4
  -2  -1   4 15230.2 444.840   6
  -2  -1   4 14633.3 398.599   8
  -2  -1   5 111757. 2174.83   6
  -2  -1   5 112319. 2130.76   8
  -2  -1   5 113216. 2424.06   4
  -2  -1   6 100236. 2013.63   8
  -2  -1   6 104323. 2043.12   6
  -2  -1   6 104591. 2298.77   5
  -2  -1   6 99519.6 2283.60   4
  -2  -1   7 18605.4 590.473   6
  -2  -1   7 17568.5 579.826   8
  -2  -1   7 18924.7 762.989   4
  -2  -1   8 58565.8 1352.90   6
  -2  -1   8 55232.0 1344.65   8
  -2  -1   8 56827.1 1593.86   4
  -2  -1   9 96.3132 79.2069   4
  -2  -1   9 61.9623 44.4836   8
  -2  -1   9 95.8033 53.1686   6
  -2  -1   9-15.2434 57.8664   1
  -2  -1  10 17553.7 775.218   1
  -2  -1  10 15859.0 789.229   4
  -2  -1  10 16649.3 658.646   8
  -2  -1  11 6013.81 393.690   8
  -2  -1  11 5963.59 460.227   1
  -2  -1  11 5407.84 462.583   4
  -2  -1  12 15020.6 782.754   1
  -2  -1  12 15113.7 822.213   4
  -2  -1  13 11873.8 716.510   1
  -2  -1  13 12289.9 759.495   4
  -2  -1  14 2672.52 340.016   1
  -2   0 -15 2283.29 365.085   5
  -2   0 -14 34909.0 1431.84   5
  -2   0 -13 5767.71 521.504   5
  -2   0 -12 44074.4 1521.22   5
  -2   0 -11 16668.5 821.464   5
  -2   0 -11 16726.8 608.054   4
  -2   0 -10 8153.74 524.968   5
  -2   0 -10 8175.76 383.743   4
  -2   0  -9 85948.5 2101.38   5
  -2   0  -9 82996.0 1764.48   4
  -2   0  -8 172.606 54.0770   4
  -2   0  -8 188.169 49.6119   1
  -2   0  -8 83.0916 83.2338   5
  -2   0  -7 122074. 2681.56   5
  -2   0  -7 130218. 2638.37   1
  -2   0  -7 125884. 2390.31   4
  -2   0  -6 31543.7 740.531   4
  -2   0  -6 32345.7 948.414   5
  -2   0  -5 180968. 3495.08   5
  -2   0  -4 83582.4 1831.48   2
  -2   0  -4 88343.9 1817.71   5
  -2   0  -3 53317.3 1195.93   2
  -2   0  -3 54077.6 1221.66   7
  -2   0  -2 238789. 4273.43   2
  -2   0  -2 239835. 4276.15   7
  -2   0  -1 1559.83 116.095   7
  -2   0  -1 2071.07 135.323   2
  -2   0  -1 1584.68 83.9346   3
  -2   0  -1 1783.02 135.526   4
  -2   0   0 485684. 8280.47   3
  -2   0   0 478926. 8470.42   4
  -2   0   0 494008. 8430.25   2
  -2   0   1 52577.6 1055.88   3
  -2   0   1 53659.1 1097.81   1
  -2   0   1 53715.0 1219.97   4
  -2   0   2 129720. 2382.68   8
  -2   0   2 128132. 2574.53   4
  -2   0   3 198366. 3659.24   8
  -2   0   3 206939. 3572.27   6
  -2   0   3 204401. 3902.82   4
  -2   0   4 22707.4 523.768   6
  -2   0   4 21230.6 591.017   8
  -2   0   4 21579.3 751.952   4
  -2   0   5 108235. 1993.71   6
  -2   0   5 104433. 2348.56   4
  -2   0   5 105669. 2116.79   8
  -2   0   6 5808.57 308.199   8
  -2   0   6 5981.28 249.758   6
  -2   0   6 5555.63 388.639   4
  -2   0   7 58585.8 1222.43   6
  -2   0   7 54632.2 1557.02   4
  -2   0   7 54421.2 1342.96   8
  -2   0   8 29076.5 755.335   6
  -2   0   8 29051.5 915.366   1
  -2   0   8 27687.5 877.420   8
  -2   0   8 27408.2 1034.43   4
  -2   0   9 18233.7 573.269   6
  -2   0   9 17284.0 819.924   4
  -2   0   9 17636.8 712.076   1
  -2   0   9 16648.2 671.845   8
  -2   0  10 25159.9 897.875   8
  -2   0  10 26200.2 945.162   1
  -2   0  10 26237.8 1079.34   4
  -2   0  11 876.813 160.802   8
  -2   0  11 779.820 212.796   4
  -2   0  11 960.871 183.616   1
  -2   0  12 21655.5 884.483   8
  -2   0  12 22242.1 935.431   1
  -2   0  12 21683.3 1035.70   4
  -2   0  13 158.768 109.655   4
  -2   0  13 94.0703 102.206   1
  -2   0  14 13654.8 862.157   4
  -2   1 -15 15205.7 939.435   5
  -2   1 -14 24677.4 1174.83   5
  -2   1 -13 7780.88 611.818   5
  -2   1 -12 51332.4 1665.75   5
  -2   1 -11 1940.93 157.857   4
  -2   1 -11 1853.03 264.121   5
  -2   1 -10 43085.1 989.816   4
  -2   1 -10 43449.8 1383.66   5
  -2   1  -9 13057.1 655.014   5
  -2   1  -9 13771.1 418.676   4
  -2   1  -8 54364.6 1106.62   4
  -2   1  -8 54647.6 1495.60   5
  -2   1  -7 31478.0 996.944   5
  -2   1  -7 31813.0 678.652   4
  -2   1  -6 24703.5 789.471   5
  -2   1  -6 22413.6 487.028   4
  -2   1  -5 203424. 4006.11   2
  -2   1  -5 213553. 3930.05   5
  -2   1  -5 203582. 3533.29   4
  -2   1  -4 2045.30 199.701   7
  -2   1  -4 1244.37 154.846   2
  -2   1  -4 1376.77 79.5181   4
  -2   1  -3 137868. 2421.84   4
  -2   1  -3 134826. 2650.92   2
  -2   1  -3 134890. 2667.38   7
  -2   1  -2 50442.1 1148.10   2
  -2   1  -2 50780.3 1151.41   7
  -2   1  -2 51501.5 1055.48   4
  -2   1  -1 94661.0 1894.78   7
  -2   1  -1 97149.9 1864.45   4
  -2   1  -1 97675.0 1823.37   1
  -2   1  -1 95463.9 1906.13   2
  -2   1   0 109190. 2133.13   4
  -2   1   0 106703. 2129.94   2
  -2   1   0 105807. 2005.15   1
  -2   1   1 105424. 2080.94   2
  -2   1   1 106884. 1907.52   1
  -2   1   2 321363. 5711.92   8
  -2   1   2 324329. 5615.97   1
  -2   1   2 317202. 5863.22   4
  -2   1   3 10032.5 384.265   8
  -2   1   3 10080.7 473.027   4
  -2   1   4 143248. 2798.76   8
  -2   1   4 146392. 3017.85   4
  -2   1   5 29298.1 830.999   8
  -2   1   5 28859.6 979.430   4
  -2   1   6 27618.0 578.495   6
  -2   1   6 27544.0 836.036   8
  -2   1   6 27480.5 984.769   4
  -2   1   7 36486.6 755.223   6
  -2   1   7 35271.4 1201.73   4
  -2   1   7 35278.1 1035.51   8
  -2   1   8 2281.95 132.041   6
  -2   1   8 2258.20 211.942   1
  -2   1   8 2107.64 276.307   4
  -2   1   8 2285.18 230.575   8
  -2   1   9 42951.8 924.424   6
  -2   1   9 44410.6 1199.90   1
  -2   1   9 42419.4 1441.46   4
  -2   1   9 39758.8 1227.32   8
  -2   1  10 299.021 104.363   1
  -2   1  10 323.880 136.441   4
  -2   1  10 334.263 92.9973   8
  -2   1  11 22743.6 862.185   1
  -2   1  11 21856.9 900.566   8
  -2   1  11 21485.5 1041.31   4
  -2   1  12 10446.3 579.487   1
  -2   1  12 9532.93 588.593   8
  -2   1  12 9978.88 709.911   4
  -2   1  13 9673.52 725.252   4
  -2   1  14 10626.1 788.946   4
  -2   2 -15 21244.3 1124.85   5
  -2   2 -14 67.0634 109.509   5
  -2   2 -13 37690.0 1436.57   5
  -2   2 -12 10850.0 686.768   5
  -2   2 -11 27864.6 1103.84   5
  -2   2 -10 23240.2 947.434   5
  -2   2  -9 13585.4 669.402   5
  -2   2  -8 89402.9 2131.73   5
  -2   2  -7 2281.17 270.553   2
  -2   2  -7 1918.30 209.704   5
  -2   2  -6 102369. 2422.44   2
  -2   2  -6 106871. 2294.17   5
  -2   2  -5 84986.1 1877.36   5
  -2   2  -5 82340.2 1990.51   2
  -2   2  -5 86485.6 2058.30   7
  -2   2  -4 174488. 3473.35   2
  -2   2  -4 171229. 3012.01   4
  -2   2  -4 176020. 3500.60   7
  -2   2  -3 200511. 3827.72   2
  -2   2  -3 199986. 3836.25   7
  -2   2  -3 198953. 3528.31   4
  -2   2  -2 22149.9 604.521   1
  -2   2  -2 21783.0 466.747   3
  -2   2  -2 21695.1 675.593   2
  -2   2  -2 21129.3 667.070   7
  -2   2  -2 21168.8 560.817   4
  -2   2  -1 186783. 3530.59   7
  -2   2  -1 187243. 3539.40   2
  -2   2  -1 187236. 3388.06   1
  -2   2  -1 187478. 3450.92   4
  -2   2   0 19613.9 629.450   2
  -2   2   0 19283.6 494.677   1
  -2   2   0 19693.5 615.927   4
  -2   2   1 227847. 4279.57   2
  -2   2   1 226365. 4279.52   4
  -2   2   1 228917. 4004.32   1
  -2   2   2 81973.9 1752.32   8
  -2   2   2 82232.4 1544.58   1
  -2   2   2 81319.5 1851.15   4
  -2   2   3 55690.3 1331.18   8
  -2   2   3 57725.4 1131.62   1
  -2   2   3 55014.4 1446.40   4
  -2   2   4 111288. 2085.39   1
  -2   2   4 108956. 2466.79   4
  -2   2   4 111167. 2314.52   8
  -2   2   5 2658.69 270.071   4
  -2   2   5 2604.79 229.081   8
  -2   2   6 56657.9 1609.83   4
  -2   2   6 55852.1 1440.42   8
  -2   2   7 6122.19 395.231   8
  -2   2   7 5943.92 458.469   4
  -2   2   7 6548.88 310.664   1
  -2   2   8 29898.8 1023.65   8
  -2   2   8 31315.1 871.160   1
  -2   2   8 30990.0 1181.43   4
  -2   2   9 27505.3 1009.45   8
  -2   2   9 29443.5 875.349   1
  -2   2   9 28260.3 1157.13   4
  -2   2  10 11068.1 509.697   1
  -2   2  10 9438.80 574.589   8
  -2   2  10 10533.1 702.484   4
  -2   2  11 23297.1 988.201   8
  -2   2  11 24154.4 1145.17   4
  -2   2  11 25579.0 870.362   1
  -2   2  12 253.396 159.610   4
  -2   2  12 194.772 85.9339   8
  -2   2  13 19142.5 1069.77   4
  -2   2  14 893.735 287.073   4
  -2   3 -15 3503.64 451.537   5
  -2   3 -14 10095.5 723.257   5
  -2   3 -13 19076.3 976.084   5
  -2   3 -12 3997.96 403.049   5
  -2   3 -11 39992.8 1376.32   5
  -2   3 -10 1337.80 256.598   2
  -2   3 -10 1097.00 192.564   5
  -2   3  -9 54180.8 1741.18   2
  -2   3  -9 54926.9 1567.48   5
  -2   3  -8 36910.2 1322.23   2
  -2   3  -8 37160.0 1175.05   5
  -2   3  -7 50277.7 1315.87   3
  -2   3  -7 50958.9 1562.03   2
  -2   3  -7 50527.5 1390.52   5
  -2   3  -6 99148.7 2453.87   7
  -2   3  -6 96941.3 2383.01   2
  -2   3  -6 99477.1 2102.16   3
  -2   3  -6 97736.9 2193.37   5
  -2   3  -5 9833.26 404.334   3
  -2   3  -5 9663.00 549.274   7
  -2   3  -5 9488.42 529.440   2
  -2   3  -4 219367. 4322.06   7
  -2   3  -4 214721. 3963.23   3
  -2   3  -4 214599. 4285.63   2
  -2   3  -4 220032. 4110.43   1
  -2   3  -3 5450.95 220.554   3
  -2   3  -3 4890.47 324.221   2
  -2   3  -3 5091.30 277.189   1
  -2   3  -3 5111.77 334.900   7
  -2   3  -3 5105.41 217.248   4
  -2   3  -2 86121.6 1748.40   4
  -2   3  -2 88767.4 1603.02   3
  -2   3  -2 88921.3 1783.10   1
  -2   3  -2 88599.4 1939.99   7
  -2   3  -2 85307.2 1922.53   2
  -2   3  -1 13901.0 434.114   1
  -2   3  -1 13953.4 489.526   4
  -2   3  -1 13536.4 538.768   2
  -2   3   0 15740.9 442.707   1
  -2   3   0 15463.8 562.405   4
  -2   3   0 15828.4 597.957   2
  -2   3   1 76135.1 1735.12   2
  -2   3   1 74563.6 1419.64   1
  -2   3   1 71983.1 1698.57   4
  -2   3   2 34127.7 966.422   8
  -2   3   2 33137.2 689.725   1
  -2   3   2 34539.1 1021.75   2
  -2   3   2 32847.9 1006.82   4
  -2   3   3 162965. 3243.05   8
  -2   3   3 157453. 2841.40   1
  -2   3   3 162256. 3355.08   4
  -2   3   4 34452.7 716.815   1
  -2   3   4 36082.4 1050.41   8
  -2   3   4 36640.6 1148.07   4
  -2   3   5 48379.4 974.721   1
  -2   3   5 46231.8 1426.77   4
  -2   3   5 48040.6 1324.59   8
  -2   3   6 29384.1 678.247   1
  -2   3   6 28175.9 677.131   1
  -2   3   6 29081.0 1093.54   4
  -2   3   6 27679.2 966.809   8
  -2   3   7 9398.98 542.308   8
  -2   3   7 10588.2 646.966   4
  -2   3   7 11110.4 374.301   1
  -2   3   8 37683.1 903.155   1
  -2   3   8 34336.6 1315.69   4
  -2   3   8 33468.8 1169.36   8
  -2   3   9 989.480 193.585   8
  -2   3   9 973.308 230.746   4
  -2   3   9 1124.26 137.661   1
  -2   3  10 34619.3 1396.80   4
  -2   3  10 32714.8 1218.85   8
  -2   3  11 3335.48 362.518   8
  -2   3  11 3155.36 424.167   4
  -2   3  12 12659.8 760.614   8
  -2   3  12 13777.4 898.746   4
  -2   3  13 8169.08 709.888   4
  -2   4 -15 2818.26 396.079   5
  -2   4 -14 18884.8 1154.96   2
  -2   4 -14 18492.1 999.768   5
  -2   4 -13 634.970 232.544   2
  -2   4 -13 739.998 204.759   5
  -2   4 -12 32306.7 1450.67   2
  -2   4 -12 33423.2 1284.86   5
  -2   4 -11 15231.7 922.205   2
  -2   4 -11 14973.6 784.828   5
  -2   4 -10 18122.9 995.388   2
  -2   4 -10 19712.8 876.497   5
  -2   4  -9 48156.5 1447.33   5
  -2   4  -9 46396.5 1643.17   2
  -2   4  -8 3684.42 395.688   2
  -2   4  -8 2824.01 277.871   5
  -2   4  -7 136852. 2806.67   3
  -2   4  -7 127343. 3131.99   2
  -2   4  -6 13160.5 531.333   3
  -2   4  -6 11851.7 669.836   2
  -2   4  -5 68950.2 1900.57   7
  -2   4  -5 72088.2 1563.52   3
  -2   4  -5 68502.1 1867.43   2
  -2   4  -4 43241.6 1116.92   1
  -2   4  -4 39811.8 1252.70   2
  -2   4  -4 41184.7 1277.28   7
  -2   4  -4 41745.1 991.161   3
  -2   4  -3 60915.8 1582.76   2
  -2   4  -3 61121.9 1270.94   3
  -2   4  -3 61414.4 1413.59   1
  -2   4  -3 62609.4 1593.89   7
  -2   4  -2 161088. 3204.98   7
  -2   4  -2 156142. 2776.41   3
  -2   4  -2 149003. 2946.14   4
  -2   4  -2 157885. 2961.29   1
  -2   4  -2 152275. 3172.44   2
  -2   4  -1 14838.3 542.173   4
  -2   4  -1 14517.5 467.977   1
  -2   4  -1 15291.4 619.593   2
  -2   4   0 92684.7 1795.50   1
  -2   4   0 90372.0 2015.66   4
  -2   4   0 95052.8 2106.03   2
  -2   4   1 20212.9 740.899   4
  -2   4   1 20816.3 506.289   1
  -2   4   1 21227.4 777.035   2
  -2   4   2 48272.9 939.756   1
  -2   4   2 52181.4 1385.77   2
  -2   4   2 47690.4 1347.92   4
  -2   4   2 52125.6 1342.52   8
  -2   4   3 63689.7 1603.65   8
  -2   4   3 61326.6 1657.24   4
  -2   4   4 14594.5 651.395   8
  -2   4   4 14556.7 707.756   4
  -2   4   5 116937. 2635.56   8
  -2   4   5 115096. 2759.64   4
  -2   4   6 288.030 122.771   4
  -2   4   6 27.6803 69.8943   8
  -2   4   7 33982.9 1193.85   8
  -2   4   7 35535.3 1324.13   4
  -2   4   8 9679.49 274.793   1
  -2   4   8 9981.99 689.983   4
  -2   4   8 10399.7 622.877   8
  -2   4   9 19011.6 908.561   8
  -2   4   9 20141.4 1033.37   4
  -2   4  10 16127.4 945.776   4
  -2   4  10 14649.3 815.792   8
  -2   4  11 3896.41 477.151   4
  -2   4  11 3333.51 388.058   8
  -2   4  12 11857.8 869.978   4
  -2   4  12 11259.0 758.155   8
  -2   5 -15 12875.0 857.792   5
  -2   5 -14 4051.98 547.538   2
  -2   5 -14 4601.54 480.256   5
  -2   5 -13 8549.31 641.815   5
  -2   5 -13 8805.29 765.557   2
  -2   5 -12 22470.2 1206.03   2
  -2   5 -12 19679.3 964.360   5
  -2   5 -11 836.487 238.555   2
  -2   5 -11 781.933 184.525   5
  -2   5 -10 63480.1 2124.70   2
  -2   5 -10 63530.8 1831.25   5
  -2   5  -9 5160.70 516.910   2
  -2   5  -8 34735.7 1391.63   2
  -2   5  -7 38538.1 1119.12   3
  -2   5  -7 35715.6 1388.53   2
  -2   5  -6 11663.3 708.085   2
  -2   5  -6 12694.7 535.892   3
  -2   5  -5 71087.2 1603.23   3
  -2   5  -5 68926.3 1959.00   2
  -2   5  -4 78.4868 58.0269   2
  -2   5  -4 71.4711 41.6573   3
  -2   5  -3 89329.9 2164.65   7
  -2   5  -3 89830.0 1789.73   3
  -2   5  -3 86026.1 2151.98   2
  -2   5  -2 3767.74 184.306   3
  -2   5  -2 3794.55 321.149   7
  -2   5  -2 3659.07 311.836   2
  -2   5  -1 50466.5 1286.79   4
  -2   5  -1 50056.3 1405.55   2
  -2   5   0 57253.4 1456.40   4
  -2   5   0 55911.3 1518.07   2
  -2   5   1 17481.1 728.610   2
  -2   5   1 15376.3 668.199   4
  -2   5   2 106743. 2471.02   2
  -2   5   2 103541. 2446.90   4
  -2   5   2 108800. 2453.71   8
  -2   5   3 1967.64 235.245   8
  -2   5   3 1732.39 252.490   4
  -2   5   4 76014.4 1958.72   8
  -2   5   4 76036.1 2033.86   4
  -2   5   5 32775.9 1157.26   8
  -2   5   5 33513.4 1237.19   4
  -2   5   6 31041.7 1144.22   8
  -2   5   6 30962.1 1223.55   4
  -2   5   7 13485.0 737.897   8
  -2   5   7 15145.1 846.543   4
  -2   5   8 6481.72 514.355   8
  -2   5   8 5965.22 552.047   4
  -2   5   9 13416.2 790.434   8
  -2   5   9 13599.1 870.723   4
  -2   5  10-42.0956 103.573   4
  -2   5  10 59.3064 121.458   8
  -2   5  11 13757.9 936.028   4
  -2   5  11 10815.7 750.728   8
  -2   5  12 5526.44 550.469   8
  -2   6 -15 11329.1 809.587   5
  -2   6 -14 530.319 135.200   5
  -2   6 -13 17450.6 1119.69   2
  -2   6 -13 16111.2 903.964   5
  -2   6 -12 3684.13 508.723   2
  -2   6 -11 17109.8 1057.97   2
  -2   6 -10 32385.6 1474.86   2
  -2   6  -9 7136.16 645.770   2
  -2   6  -8 61887.0 2073.03   2
  -2   6  -7 52.9853 143.979   2
  -2   6  -6 91205.3 2611.13   2
  -2   6  -6 103042. 2231.53   3
  -2   6  -5 1741.77 181.204   3
  -2   6  -5 1239.98 232.998   2
  -2   6  -4 34713.1 940.236   3
  -2   6  -4 33165.0 1224.01   2
  -2   6  -3 29935.4 1111.30   2
  -2   6  -3 31209.0 817.852   3
  -2   6  -2 32783.0 1148.70   2
  -2   6  -2 35159.9 819.813   3
  -2   6  -1 89289.8 2198.81   2
  -2   6   0 1421.89 203.352   2
  -2   6   1 68697.1 1844.80   2
  -2   6   1 71220.1 1824.11   4
  -2   6   2 43158.1 1335.64   8
  -2   6   2 40903.2 1324.24   2
  -2   6   2 40348.0 1319.21   4
  -2   6   3 18878.2 860.765   4
  -2   6   3 20071.4 862.688   8
  -2   6   4 38766.6 1309.41   8
  -2   6   4 37957.6 1356.31   4
  -2   6   5 5385.46 443.523   8
  -2   6   5 5355.19 473.708   4
  -2   6   6 52719.3 1684.95   8
  -2   6   6 56154.5 1817.65   4
  -2   6   7 567.978 176.554   4
  -2   6   7 571.628 160.714   8
  -2   6   8 16409.3 892.334   8
  -2   6   8 19058.2 1040.87   4
  -2   6   9 6839.24 572.522   8
  -2   6   9 8259.94 695.599   4
  -2   6  10 8290.44 657.338   8
  -2   6  11 6563.82 610.362   8
  -2   6  12 898.086 235.674   8
  -2   7 -13 8332.13 788.586   2
  -2   7 -12 1668.46 333.622   2
  -2   7 -11 24273.3 1348.62   2
  -2   7 -10 388.685 166.019   2
  -2   7  -9 45837.6 1866.06   2
  -2   7  -8 9603.97 774.212   2
  -2   7  -7 24500.7 1237.61   2
  -2   7  -6 21294.5 1106.19   2
  -2   7  -6 24111.5 864.944   3
  -2   7  -5 13564.6 818.090   2
  -2   7  -5 14342.5 605.772   3
  -2   7  -4 22779.1 750.580   3
  -2   7  -4 22571.6 1036.90   2
  -2   7  -3 4328.89 259.630   3
  -2   7  -3 4482.57 419.198   2
  -2   7  -2 55083.5 1201.40   3
  -2   7  -2 50548.4 1600.69   2
  -2   7  -1 23949.7 976.937   2
  -2   7   0 32907.0 1179.05   2
  -2   7   1 71615.2 1968.51   2
  -2   7   2 5885.07 473.516   2
  -2   7   3 47174.1 1533.00   8
  -2   7   4 215.998 121.531   8
  -2   7   5 18105.9 909.450   8
  -2   7   6 7131.05 572.196   8
  -2   7   7 6233.69 543.331   8
  -2   7   8 11784.9 791.163   8
  -2   7   9 394.483 186.480   8
  -2   7  10 15966.2 972.159   8
  -2   7  11 481.247 200.036   8
  -2   8 -12 13333.2 1033.21   2
  -2   8 -11 7512.97 743.293   2
  -2   8 -10 17577.1 1186.70   2
  -2   8  -9 14027.7 1026.32   2
  -2   8  -8 6682.18 678.041   2
  -2   8  -7 26371.9 1358.47   2
  -2   8  -6 431.097 207.645   2
  -2   8  -5 33764.4 1427.80   2
  -2   8  -4 8427.89 435.610   3
  -2   8  -4 7847.89 620.845   2
  -2   8  -3 11373.4 716.209   2
  -2   8  -3 12746.4 502.034   3
  -2   8  -2 53944.2 1721.90   2
  -2   8  -1 702.603 172.414   2
  -2   8   0 74022.3 2080.61   2
  -2   8   1 8127.80 576.842   2
  -2   8   2 45172.8 1536.13   2
  -2   8   4 10598.3 705.979   8
  -2   8   5 13510.7 831.381   8
  -2   8   6 1608.82 295.398   8
  -2   8   7 21140.9 1098.19   8
  -2   8   8 1768.33 325.018   8
  -2   8   9 9372.26 750.214   8
  -2   8  10 7212.81 687.376   8
  -2   9 -11 675.500 280.473   2
  -2   9 -10 14485.1 1118.58   2
  -2   9  -9 166.370 161.717   2
  -2   9  -8 15354.1 1109.34   2
  -2   9  -7 13108.1 976.689   2
  -2   9  -6 9048.78 768.772   2
  -2   9  -5 35600.3 1552.07   2
  -2   9  -4 722.121 190.913   2
  -2   9  -3 36481.3 1452.47   2
  -2   9  -2 1819.63 296.500   2
  -2   9  -1 31340.5 1271.72   2
  -2   9   0 11759.6 735.414   2
  -2   9   1 8417.93 613.722   2
  -2   9   2 22662.4 1067.87   2
  -2   9   5 2254.65 364.389   8
  -2   9   6 9337.71 729.754   8
  -2   9   7 9535.14 760.983   8
  -2   9   8 4665.16 555.147   8
  -2  10 -10 5449.82 697.662   2
  -2  10  -9 5291.24 686.050   2
  -2  10  -8 11124.8 986.333   2
  -2  10  -7 143.047 183.597   2
  -2  10  -6 25288.0 1403.97   2
  -2  10  -5 1603.00 316.711   2
  -2  10  -4 19700.6 1115.32   2
  -2  10  -3 15809.6 948.538   2
  -2  10  -2 6428.75 581.853   2
  -2  10  -1 24614.7 1167.26   2
  -2  10   0 370.438 125.713   2
  -2  10   1 17744.5 961.743   2
  -2  10   6 12514.3 904.798   8
  -2  11  -9 13098.6 1140.10   2
  -2  11  -8 713.075 312.569   2
  -2  11  -7 6395.05 751.291   2
  -2  11  -6 9525.96 871.209   2
  -2  11  -5 2289.90 378.353   2
  -2  11  -4 21531.9 1237.37   2
  -2  11  -3-119.977 112.070   2
  -2  11  -2 11458.5 825.035   2
  -2  11  -1 3323.74 438.596   2
  -2  11   0 11045.2 781.386   2
  -2  11   1 9808.76 741.299   2
  -2  12  -7 9283.46 937.138   2
  -2  12  -6-67.4654 226.406   2
  -2  12  -5 9671.44 870.327   2
  -2  12  -4 2310.51 399.545   2
  -2  12  -3 9629.35 802.501   2
  -2  12  -2 9763.72 789.998   2
  -2  12  -1 1099.74 256.971   2
  -2  12   0 10173.5 786.008   2
  -2  12   1 321.049 194.389   2
  -1 -13  -2 9801.23 655.116   7
  -1 -13  -1 5272.32 480.492   7
  -1 -13   0 16379.9 863.190   7
  -1 -13   1 106.959 109.923   3
  -1 -13   2 21307.2 951.697   3
  -1 -13   3 4184.90 411.086   3
  -1 -13   3 2663.70 328.604   1
  -1 -13   4 14793.3 808.369   3
  -1 -13   4 12252.9 751.365   1
  -1 -13   5 8470.83 645.617   1
  -1 -13   6 1795.78 325.551   1
  -1 -12  -8 9270.59 707.315   7
  -1 -12  -7 2156.80 330.298   7
  -1 -12  -6 11144.4 736.643   7
  -1 -12  -5 12794.6 775.713   7
  -1 -12  -5 12906.4 718.015   3
  -1 -12  -4 8145.32 557.339   3
  -1 -12  -4 8844.45 620.549   7
  -1 -12  -3 22552.9 1000.67   7
  -1 -12  -3 21735.8 925.388   3
  -1 -12  -2-51.6532 138.936   7
  -1 -12  -2 80.4798 85.3369   3
  -1 -12  -1 22527.3 978.925   7
  -1 -12  -1 21925.3 916.056   3
  -1 -12   0 8590.37 542.003   3
  -1 -12   0 9285.84 602.070   7
  -1 -12   1 9657.45 554.993   1
  -1 -12   1 11519.5 636.579   3
  -1 -12   2 13703.0 708.992   1
  -1 -12   2 15706.4 768.719   3
  -1 -12   3 3814.68 384.084   1
  -1 -12   3 4233.76 400.264   3
  -1 -12   4 24541.8 1042.75   3
  -1 -12   4 23434.3 1049.85   1
  -1 -12   5 123.637 89.2202   3
  -1 -12   5 82.6551 132.531   1
  -1 -12   6 18576.3 998.035   1
  -1 -12   7 4070.43 461.600   1
  -1 -12   8 4429.21 517.698   1
  -1 -11  -9 6464.43 533.771   3
  -1 -11  -8 9844.39 646.999   3
  -1 -11  -7 6570.98 510.478   3
  -1 -11  -7 5224.44 494.635   7
  -1 -11  -6 19654.4 968.677   7
  -1 -11  -6 19229.1 887.886   3
  -1 -11  -5-77.6898 100.166   3
  -1 -11  -5-8.64261 102.981   7
  -1 -11  -4 22723.8 994.855   7
  -1 -11  -4 22780.5 942.248   3
  -1 -11  -3 6605.26 461.956   3
  -1 -11  -3 6305.98 483.564   7
  -1 -11  -2 19188.5 857.345   7
  -1 -11  -2 18712.2 805.695   3
  -1 -11  -1 19673.7 844.090   7
  -1 -11  -1 19744.2 814.571   3
  -1 -11   0 2299.23 236.231   1
  -1 -11   0 2241.69 275.891   7
  -1 -11   0 2435.49 274.890   3
  -1 -11   1 28528.1 1026.32   3
  -1 -11   1 25645.0 940.954   1
  -1 -11   2 2813.00 303.154   3
  -1 -11   2 2622.76 289.163   1
  -1 -11   3 29475.3 1089.57   3
  -1 -11   3 27714.3 1077.26   1
  -1 -11   4 10822.5 664.984   1
  -1 -11   4 12338.5 678.846   3
  -1 -11   5 18883.5 898.126   3
  -1 -11   5 18272.1 925.939   1
  -1 -11   6 23254.6 1100.61   1
  -1 -11   7 3175.72 411.067   1
  -1 -11   8 19612.4 1085.76   1
  -1 -11   9 491.890 223.967   1
  -1 -10 -11 5304.93 505.254   3
  -1 -10 -10 1850.59 287.295   3
  -1 -10  -9 15806.7 842.202   3
  -1 -10  -8 190.951 99.1345   3
  -1 -10  -7 22899.5 975.399   3
  -1 -10  -7 23533.4 865.431   5
  -1 -10  -6 9618.86 637.631   7
  -1 -10  -6 10574.3 616.540   3
  -1 -10  -6 10324.6 499.255   5
  -1 -10  -5 15239.5 789.026   7
  -1 -10  -5 15513.4 745.709   3
  -1 -10  -5 14634.8 558.780   5
  -1 -10  -4 34833.2 1218.42   7
  -1 -10  -4 34321.1 868.022   5
  -1 -10  -4 33497.7 1150.98   3
  -1 -10  -3 1405.65 218.168   7
  -1 -10  -3 1107.28 114.527   1
  -1 -10  -3 1400.81 206.480   3
  -1 -10  -2 50442.9 1409.64   3
  -1 -10  -2 51171.8 1456.56   7
  -1 -10  -1 1486.17 194.400   7
  -1 -10  -1 937.750 140.386   1
  -1 -10  -1 1446.30 204.567   3
  -1 -10   0 43461.7 1305.51   7
  -1 -10   0 41008.2 1178.48   1
  -1 -10   0 43325.0 1280.11   3
  -1 -10   1 13038.5 627.809   3
  -1 -10   1 12937.4 644.878   7
  -1 -10   1 12015.7 584.089   1
  -1 -10   2 13008.2 643.532   1
  -1 -10   2 12830.8 631.530   3
  -1 -10   3 25035.5 941.720   3
  -1 -10   3 21885.9 918.843   1
  -1 -10   4 1665.06 254.975   1
  -1 -10   4 1353.17 222.890   3
  -1 -10   5 49154.7 1525.97   3
  -1 -10   5 46134.9 1557.50   1
  -1 -10   6 4393.20 450.492   1
  -1 -10   7 25083.3 1156.89   1
  -1 -10   8 14941.1 910.725   1
  -1 -10   9 5388.33 571.444   1
  -1 -10  10 16200.5 1030.40   1
  -1  -9 -12 8958.80 676.416   5
  -1  -9 -12 7548.79 638.132   3
  -1  -9 -11 387.355 138.161   3
  -1  -9 -11 502.845 172.379   5
  -1  -9 -10 16643.0 881.305   3
  -1  -9 -10 17357.8 857.823   5
  -1  -9  -9 8768.46 563.132   5
  -1  -9  -9 7875.45 569.105   3
  -1  -9  -8 16065.6 804.059   3
  -1  -9  -8 15363.1 721.346   5
  -1  -9  -7 20786.0 893.450   3
  -1  -9  -7 19757.2 788.040   5
  -1  -9  -6 2532.72 283.012   3
  -1  -9  -6 2623.55 244.959   5
  -1  -9  -5 37936.6 1222.56   3
  -1  -9  -5 38210.5 1036.47   5
  -1  -9  -4 3092.29 130.516   1
  -1  -9  -4 4005.94 350.821   7
  -1  -9  -4 4068.38 335.946   3
  -1  -9  -4 4096.69 241.468   5
  -1  -9  -4 3438.49 135.110   1
  -1  -9  -3 21326.7 603.503   1
  -1  -9  -3 23461.4 887.527   7
  -1  -9  -3 24374.2 862.456   2
  -1  -9  -3 23854.1 871.501   3
  -1  -9  -3 23461.2 600.111   5
  -1  -9  -3 23876.6 626.993   1
  -1  -9  -2 16769.4 705.921   7
  -1  -9  -2 14868.0 522.980   1
  -1  -9  -2 17128.5 681.020   2
  -1  -9  -2 16410.1 686.250   3
  -1  -9  -1 17404.5 626.733   1
  -1  -9  -1 19282.7 726.275   2
  -1  -9  -1 17972.1 719.345   3
  -1  -9  -1 19892.6 756.798   7
  -1  -9   0 61348.1 1567.02   7
  -1  -9   0 55391.7 1449.11   1
  -1  -9   0 61095.9 1550.37   3
  -1  -9   0 61300.2 1555.57   2
  -1  -9   1 3980.80 317.565   1
  -1  -9   1 3906.20 318.339   7
  -1  -9   1 4343.51 337.631   2
  -1  -9   1 4273.70 322.597   3
  -1  -9   2 97417.2 2294.60   1
  -1  -9   2 100389. 2294.82   3
  -1  -9   3 2329.63 253.151   3
  -1  -9   3 1882.50 241.612   1
  -1  -9   3 1910.52 226.958   4
  -1  -9   4 26429.2 1016.25   1
  -1  -9   4 25353.5 959.408   3
  -1  -9   5 17842.7 808.809   3
  -1  -9   5 16834.2 832.633   1
  -1  -9   6 15472.4 824.737   1
  -1  -9   7 38124.8 1432.20   1
  -1  -9   8 416.518 174.700   1
  -1  -9   9 26053.5 1241.13   1
  -1  -9  10 4854.37 540.646   1
  -1  -9  11 12245.0 890.927   1
  -1  -8 -13 6329.68 583.473   5
  -1  -8 -12 6010.16 538.840   5
  -1  -8 -11 4711.51 458.264   5
  -1  -8 -10 20955.6 941.698   5
  -1  -8 -10 19940.6 962.961   3
  -1  -8  -9 1238.47 224.971   3
  -1  -8  -9 874.369 192.138   5
  -1  -8  -8 57781.7 1603.73   5
  -1  -8  -8 56222.1 1685.25   3
  -1  -8  -7 4231.12 382.093   3
  -1  -8  -7 4543.82 344.010   5
  -1  -8  -6 54842.0 1412.15   5
  -1  -8  -6 54984.5 1554.44   3
  -1  -8  -5 8986.47 507.100   3
  -1  -8  -5 9267.56 428.278   5
  -1  -8  -4 15752.3 386.554   1
  -1  -8  -4 16773.3 646.883   6
  -1  -8  -4 17801.3 702.642   2
  -1  -8  -4 16200.7 679.378   3
  -1  -8  -4 16534.8 541.786   5
  -1  -8  -4 14570.9 380.419   1
  -1  -8  -3 36005.6 1113.85   7
  -1  -8  -3 37675.0 1092.83   6
  -1  -8  -3 36217.7 851.183   5
  -1  -8  -3 35945.3 1092.01   3
  -1  -8  -3 37774.1 1085.33   2
  -1  -8  -3 35693.2 840.359   1
  -1  -8  -2 954.283 138.501   2
  -1  -8  -2 1133.77 163.440   7
  -1  -8  -2 987.609 159.258   6
  -1  -8  -2 691.725 124.480   3
  -1  -8  -2 871.871 73.6494   5
  -1  -8  -1 64007.2 1579.74   7
  -1  -8  -1 63904.2 1586.59   3
  -1  -8  -1 66389.0 1566.13   2
  -1  -8   0 12332.3 533.842   7
  -1  -8   0 11833.1 518.736   2
  -1  -8   0 11652.5 526.625   3
  -1  -8   1 59654.7 1529.69   3
  -1  -8   1 62081.3 1547.45   2
  -1  -8   1 62899.0 1547.55   7
  -1  -8   2 77757.4 1858.15   3
  -1  -8   3 19703.4 761.960   3
  -1  -8   3 20070.1 783.083   8
  -1  -8   4 85734.2 2048.16   3
  -1  -8   4 84563.4 1999.10   8
  -1  -8   4 82336.0 1602.53   5
  -1  -8   5 26.3582 70.3760   1
  -1  -8   5 59.0553 82.5331   3
  -1  -8   5 111.943 72.9339   8
  -1  -8   5 52.9759 36.2093   5
  -1  -8   6 54948.2 1669.91   1
  -1  -8   6 53791.3 1457.18   8
  -1  -8   6 53432.4 1280.69   5
  -1  -8   7 10001.3 446.155   4
  -1  -8   7 8549.86 613.177   1
  -1  -8   8 16654.4 579.493   4
  -1  -8   8 17245.7 913.615   1
  -1  -8   9 27775.9 1234.94   1
  -1  -8  10 6612.72 599.709   1
  -1  -8  11 18876.0 1070.96   1
  -1  -8  12 84.9286 150.470   1
  -1  -7 -13 15151.6 906.613   5
  -1  -7 -12 274.403 116.343   5
  -1  -7 -11 19222.3 935.164   5
  -1  -7 -10 2433.79 315.685   5
  -1  -7  -9 22512.3 923.656   5
  -1  -7  -8 15107.9 693.760   5
  -1  -7  -7 7258.52 438.455   5
  -1  -7  -7 7880.78 496.301   3
  -1  -7  -6 44956.6 1313.17   3
  -1  -7  -6 43198.1 1192.21   5
  -1  -7  -5 193.833 65.7975   2
  -1  -7  -5 117.193 81.9352   3
  -1  -7  -5 351.272 97.2864   5
  -1  -7  -4 60695.7 1168.54   1
  -1  -7  -4 62009.6 1545.51   3
  -1  -7  -4 59715.9 1362.86   5
  -1  -7  -4 64465.1 1550.06   2
  -1  -7  -3 18207.3 652.202   6
  -1  -7  -3 18898.6 665.117   2
  -1  -7  -3 18308.2 672.750   3
  -1  -7  -3 17439.9 512.661   5
  -1  -7  -3 17397.6 481.097   1
  -1  -7  -2 68230.2 1608.67   7
  -1  -7  -2 69985.7 1633.57   6
  -1  -7  -2 68074.1 1613.79   3
  -1  -7  -2 66562.7 1316.59   5
  -1  -7  -2 71907.9 1581.67   2
  -1  -7  -1 57980.9 1514.08   8
  -1  -7  -1 55005.6 1352.31   7
  -1  -7  -1 59088.5 1348.31   2
  -1  -7  -1 54555.6 1373.62   3
  -1  -7  -1 57959.8 1436.33   6
  -1  -7   0 43618.6 1129.46   7
  -1  -7   0 45926.6 1232.59   6
  -1  -7   0 43552.0 1123.77   2
  -1  -7   0 42192.5 1144.13   3
  -1  -7   0 46185.7 1267.73   8
  -1  -7   1 159383. 3183.16   7
  -1  -7   1 155326. 3196.13   3
  -1  -7   1 161427. 3195.35   2
  -1  -7   1 167544. 3339.67   6
  -1  -7   1 164030. 3301.47   8
  -1  -7   2 1473.10 182.125   8
  -1  -7   2 1272.98 167.643   3
  -1  -7   3 118927. 2176.73   5
  -1  -7   3 124335. 2577.62   8
  -1  -7   3 123847. 2601.49   3
  -1  -7   4 18455.8 681.870   8
  -1  -7   4 17636.7 503.611   5
  -1  -7   4 17852.4 718.476   3
  -1  -7   5 10343.9 555.696   3
  -1  -7   5 10735.2 501.996   8
  -1  -7   5 9895.60 395.141   5
  -1  -7   6 19674.3 874.580   1
  -1  -7   6 19280.7 654.294   5
  -1  -7   6 20680.4 730.684   8
  -1  -7   7 9231.00 465.466   8
  -1  -7   7 10680.5 640.113   1
  -1  -7   7 9366.14 418.103   4
  -1  -7   7 8416.83 439.588   5
  -1  -7   8 55849.0 1454.75   8
  -1  -7   8 59399.0 1352.82   4
  -1  -7   8 56179.5 1779.27   1
  -1  -7   9 716.963 108.654   4
  -1  -7   9 543.449 172.549   1
  -1  -7  10 41220.9 1565.08   1
  -1  -7  11 7194.31 619.510   1
  -1  -7  12 10294.9 789.897   1
  -1  -6 -14 14742.2 924.600   5
  -1  -6 -13 3477.27 429.254   5
  -1  -6 -12 16926.1 906.532   5
  -1  -6 -11 14470.6 790.837   5
  -1  -6 -10 10533.3 633.621   5
  -1  -6  -9 27471.3 1029.21   5
  -1  -6  -8 365.572 127.744   5
  -1  -6  -7 49436.0 1355.55   5
  -1  -6  -6 31458.7 948.732   5
  -1  -6  -6 31523.8 1008.35   2
  -1  -6  -5 61506.6 1325.36   5
  -1  -6  -5 63787.5 1460.83   3
  -1  -6  -5 63199.6 1441.68   2
  -1  -6  -4 63498.6 1225.44   1
  -1  -6  -4 67121.3 1572.62   3
  -1  -6  -4 63219.6 1415.64   5
  -1  -6  -4 68333.3 1559.82   2
  -1  -6  -3 28872.6 946.628   8
  -1  -6  -3 28344.3 819.882   6
  -1  -6  -3 28169.8 851.223   3
  -1  -6  -3 27619.4 707.979   5
  -1  -6  -3 28700.4 654.695   1
  -1  -6  -3 28950.4 833.082   2
  -1  -6  -2 190441. 3709.07   7
  -1  -6  -2 197793. 3734.33   6
  -1  -6  -2 192135. 3726.94   3
  -1  -6  -2 187956. 3460.09   5
  -1  -6  -2 198911. 3679.11   2
  -1  -6  -2 189323. 3929.25   4
  -1  -6  -1 4315.90 278.793   6
  -1  -6  -1 3897.73 243.155   7
  -1  -6  -1 3673.96 226.011   2
  -1  -6  -1 3848.82 254.748   3
  -1  -6  -1 3691.80 281.287   8
  -1  -6   0 155206. 3101.41   7
  -1  -6   0 166451. 3104.24   2
  -1  -6   0 171802. 3246.37   6
  -1  -6   0 165158. 3254.93   8
  -1  -6   0 159227. 3159.32   3
  -1  -6   1 39474.4 1019.22   7
  -1  -6   1 39191.1 1040.00   3
  -1  -6   1 42535.0 1125.19   6
  -1  -6   1 39879.1 1025.44   2
  -1  -6   1 39857.1 1076.30   8
  -1  -6   2 77770.0 1749.77   3
  -1  -6   2 77759.1 1737.06   8
  -1  -6   3 65841.4 1302.51   5
  -1  -6   3 66474.8 1589.79   3
  -1  -6   3 68231.6 1541.48   8
  -1  -6   4 2087.00 213.717   3
  -1  -6   4 1964.19 186.426   8
  -1  -6   4 2044.75 151.991   5
  -1  -6   5 79574.7 1758.01   8
  -1  -6   5 82515.4 1947.07   3
  -1  -6   5 78375.2 1691.58   5
  -1  -6   6 8165.22 400.949   5
  -1  -6   6 8880.95 388.805   4
  -1  -6   6 8075.42 397.973   8
  -1  -6   7 36424.7 1017.30   8
  -1  -6   7 37333.3 1263.46   1
  -1  -6   7 36382.9 1068.83   5
  -1  -6   7 37403.3 965.002   4
  -1  -6   8 14084.8 513.733   4
  -1  -6   8 12076.4 705.290   1
  -1  -6   9 26414.0 1120.33   1
  -1  -6   9 26308.2 776.729   4
  -1  -6  10 36217.6 1402.79   1
  -1  -6  10 37121.3 987.560   4
  -1  -6  11 3551.17 426.130   1
  -1  -6  12 31712.4 1394.60   1
  -1  -6  13 535.665 211.611   1
  -1  -5 -14 9388.44 726.401   5
  -1  -5 -13 4465.48 474.950   5
  -1  -5 -12 20902.1 1008.03   5
  -1  -5 -11 353.863 144.028   5
  -1  -5 -10 32309.1 1176.36   5
  -1  -5  -9 17262.0 779.217   5
  -1  -5  -8 32740.6 1072.44   5
  -1  -5  -7 44351.6 1243.71   5
  -1  -5  -6 20164.3 712.306   5
  -1  -5  -6 19983.9 733.511   2
  -1  -5  -6 21390.3 507.264   1
  -1  -5  -5 110123. 2271.81   5
  -1  -5  -5 112292. 2011.93   1
  -1  -5  -5 109738. 2331.20   2
  -1  -5  -4 144.234 31.4924   1
  -1  -5  -4 145.622 56.4144   2
  -1  -5  -4 103.994 60.4277   3
  -1  -5  -4 43.6086 36.2040   5
  -1  -5  -3 148075. 2882.19   6
  -1  -5  -3 151098. 2960.94   3
  -1  -5  -3 148222. 2802.76   5
  -1  -5  -3 155148. 2921.60   2
  -1  -5  -3 152395. 2711.83   1
  -1  -5  -2 41376.9 967.893   2
  -1  -5  -2 40690.2 1002.72   6
  -1  -5  -2 40015.0 1010.95   3
  -1  -5  -2 40327.4 848.359   5
  -1  -5  -2 41498.1 1096.16   8
  -1  -5  -1 110359. 2105.62   2
  -1  -5  -1 107789. 2199.81   6
  -1  -5  -1 110010. 2191.02   3
  -1  -5  -1 112465. 2268.68   8
  -1  -5  -1 107689. 2126.61   7
  -1  -5   0 81474.1 1653.64   2
  -1  -5   0 83034.7 1663.54   7
  -1  -5   0 82245.0 1765.36   8
  -1  -5   0 82414.5 1763.25   6
  -1  -5   0 81132.1 1726.07   3
  -1  -5   1 484.304 85.9942   8
  -1  -5   1 629.404 90.4955   7
  -1  -5   1 464.709 82.6686   3
  -1  -5   2 156386. 3017.13   3
  -1  -5   2 149758. 2720.93   5
  -1  -5   2 154304. 2958.58   8
  -1  -5   3 10081.0 396.187   8
  -1  -5   3 9723.69 443.035   3
  -1  -5   3 9818.55 322.586   5
  -1  -5   4 88623.3 1978.31   3
  -1  -5   4 87542.9 1780.48   5
  -1  -5   4 89148.3 1823.33   8
  -1  -5   5 27127.0 908.172   6
  -1  -5   5 26208.7 739.083   8
  -1  -5   5 26519.0 760.755   5
  -1  -5   6 25647.2 737.915   4
  -1  -5   6 26382.3 815.378   5
  -1  -5   7 37085.4 1235.10   1
  -1  -5   7 37740.9 1110.33   5
  -1  -5   7 38967.1 983.424   4
  -1  -5   8 9138.45 409.711   4
  -1  -5   8 9574.55 583.342   1
  -1  -5   9 84947.9 2257.63   1
  -1  -5   9 83435.7 1846.44   4
  -1  -5  10 2421.78 329.055   1
  -1  -5  10 2998.93 239.574   4
  -1  -5  11 37949.5 1437.14   1
  -1  -5  12 19706.4 1037.24   1
  -1  -5  13 7335.47 656.230   1
  -1  -5  14 12438.7 866.877   1
  -1  -4 -14 50.1289 142.797   5
  -1  -4 -13 16950.7 929.546   5
  -1  -4 -12 7908.78 594.892   5
  -1  -4 -11 20517.1 941.891   5
  -1  -4 -10 42207.4 1368.18   5
  -1  -4  -9 13530.5 668.734   5
  -1  -4  -8 81928.1 1991.84   5
  -1  -4  -7 1189.08 174.570   5
  -1  -4  -6 128181. 2675.23   5
  -1  -4  -6 128479. 2431.19   1
  -1  -4  -5 47480.8 993.881   1
  -1  -4  -5 48549.3 1177.25   5
  -1  -4  -4 83424.8 1525.15   1
  -1  -4  -4 76968.2 1708.88   2
  -1  -4  -4 79520.8 1679.18   5
  -1  -4  -3 180024. 3269.79   5
  -1  -4  -3 184206. 3167.16   1
  -1  -4  -3 179147. 3384.25   3
  -1  -4  -3 178458. 3325.85   2
  -1  -4  -2 471.474 90.2097   8
  -1  -4  -2 466.927 54.4950   1
  -1  -4  -2 372.490 66.9278   6
  -1  -4  -2 463.633 66.1251   2
  -1  -4  -2 523.554 61.8810   5
  -1  -4  -2 496.908 81.5885   3
  -1  -4  -1 269223. 4805.58   8
  -1  -4  -1 265092. 4757.94   6
  -1  -4  -1 265109. 4676.41   7
  -1  -4  -1 263519. 4750.18   3
  -1  -4  -1 263186. 4528.10   5
  -1  -4  -1 264936. 4652.80   2
  -1  -4   0 61492.5 1259.68   7
  -1  -4   0 63771.7 1256.32   2
  -1  -4   0 61914.9 1339.65   3
  -1  -4   0 63630.6 1344.41   8
  -1  -4   1 84798.1 1721.10   3
  -1  -4   1 82733.2 1672.94   8
  -1  -4   2 79277.0 1684.99   3
  -1  -4   2 79177.8 1487.10   5
  -1  -4   2 81343.5 1599.36   8
  -1  -4   3 34401.4 797.632   8
  -1  -4   3 33305.5 907.987   3
  -1  -4   3 33228.9 778.525   5
  -1  -4   4 137438. 2789.64   3
  -1  -4   4 138321. 2638.78   5
  -1  -4   5 11100.2 418.367   4
  -1  -4   5 11342.8 510.593   6
  -1  -4   5 11350.8 453.702   5
  -1  -4   6 131607. 2701.85   6
  -1  -4   6 125949. 2609.77   5
  -1  -4   6 122774. 2470.02   4
  -1  -4   7 11023.1 530.929   5
  -1  -4   7 10952.3 444.050   4
  -1  -4   8 42846.3 1344.07   1
  -1  -4   8 43325.3 1114.34   4
  -1  -4   9 30979.9 1144.03   1
  -1  -4   9 31254.3 924.674   4
  -1  -4  10 20543.8 937.406   1
  -1  -4  10 19128.1 704.119   4
  -1  -4  11 46518.9 1577.45   1
  -1  -4  11 45191.4 1261.02   4
  -1  -4  12 282.877 133.800   1
  -1  -4  13 24275.0 1169.93   1
  -1  -4  14 2781.75 413.813   1
  -1  -3 -15 3688.64 454.371   5
  -1  -3 -14 6668.95 590.723   5
  -1  -3 -13 14597.4 848.161   5
  -1  -3 -12 2936.24 361.367   5
  -1  -3 -11 46014.2 1499.24   5
  -1  -3 -10 2592.03 304.138   5
  -1  -3  -9 76882.2 1961.47   5
  -1  -3  -8 34575.9 1124.01   4
  -1  -3  -8 31137.2 1034.87   5
  -1  -3  -7 18325.5 702.829   5
  -1  -3  -7 19627.8 767.121   4
  -1  -3  -6 97094.0 2132.44   5
  -1  -3  -6 99234.4 1960.49   1
  -1  -3  -6 104464. 2272.52   4
  -1  -3  -5 284.543 80.4671   4
  -1  -3  -5 324.766 80.5886   5
  -1  -3  -5 442.885 65.4061   1
  -1  -3  -4 215101. 3974.18   5
  -1  -3  -4 217887. 3833.02   1
  -1  -3  -3 21094.2 492.893   1
  -1  -3  -3 22208.2 571.528   5
  -1  -3  -2 235814. 4271.60   6
  -1  -3  -2 245231. 4211.66   5
  -1  -3  -2 240200. 4316.31   3
  -1  -3  -2 240392. 4228.95   2
  -1  -3  -2 239732. 4187.33   1
  -1  -3  -1 119956. 2059.51   5
  -1  -3  -1 117977. 2231.11   8
  -1  -3  -1 122271. 2101.14   2
  -1  -3  -1 116045. 2207.61   3
  -1  -3   0 42634.4 949.855   3
  -1  -3   0 43797.3 854.450   7
  -1  -3   0 43072.5 859.748   2
  -1  -3   0 42829.2 923.549   8
  -1  -3   1 151739. 2781.32   3
  -1  -3   1 147902. 2690.78   8
  -1  -3   2 15649.5 401.868   8
  -1  -3   2 15595.8 491.310   3
  -1  -3   2 15462.0 403.152   5
  -1  -3   3 61170.5 1251.31   5
  -1  -3   3 58798.8 1340.10   3
  -1  -3   4 5905.51 311.246   6
  -1  -3   4 5413.27 263.854   4
  -1  -3   4 5519.92 281.510   5
  -1  -3   5 80747.0 1739.12   6
  -1  -3   5 75904.9 1705.34   5
  -1  -3   5 76634.0 1623.64   4
  -1  -3   6 72787.9 1682.40   6
  -1  -3   6 71443.1 1579.59   4
  -1  -3   6 74571.5 1702.68   5
  -1  -3   7 43897.3 1192.86   6
  -1  -3   7 44614.1 1238.20   5
  -1  -3   7 40719.0 1085.64   4
  -1  -3   8 99307.0 2305.52   1
  -1  -3   8 94019.1 2081.34   4
  -1  -3   9 1167.01 162.512   4
  -1  -3   9 1234.08 205.159   1
  -1  -3  10 50394.6 1568.11   1
  -1  -3  10 51500.8 1379.32   4
  -1  -3  11 12431.7 722.687   1
  -1  -3  11 13026.9 610.942   4
  -1  -3  12 21191.8 1003.90   1
  -1  -3  12 20992.5 830.413   4
  -1  -3  13 17439.9 948.170   1
  -1  -3  14 3191.62 405.776   1
  -1  -3  15 10694.6 785.782   1
  -1  -2 -15 73.4949 119.510   5
  -1  -2 -14 18108.4 993.696   5
  -1  -2 -13 1437.86 262.054   5
  -1  -2 -12 38260.2 1391.75   5
  -1  -2 -11 23580.0 993.419   5
  -1  -2 -10 28449.0 1062.07   5
  -1  -2  -9 84854.1 2137.77   5
  -1  -2  -9 91800.9 2123.02   4
  -1  -2  -8 7847.81 460.735   5
  -1  -2  -8 8218.12 456.176   4
  -1  -2  -7 147365. 3110.69   5
  -1  -2  -7 158163. 3127.53   4
  -1  -2  -6 9892.70 454.588   4
  -1  -2  -6 9886.51 383.618   1
  -1  -2  -6 9185.07 438.630   5
  -1  -2  -5 73376.8 1641.99   5
  -1  -2  -5 75440.8 1537.02   1
  -1  -2  -5 78970.4 1692.90   4
  -1  -2  -4 110602. 2120.75   1
  -1  -2  -4 112601. 2230.75   5
  -1  -2  -4 115837. 2296.50   4
  -1  -2  -3 8379.18 305.633   5
  -1  -2  -3 8500.15 262.441   1
  -1  -2  -2 447703. 7622.29   1
  -1  -2  -2 444044. 7661.73   5
  -1  -2  -1 543.238 46.2902   5
  -1  -2  -1 343.690 52.3970   3
  -1  -2   0 240108. 4145.33   8
  -1  -2   0 237784. 4203.22   3
  -1  -2   1 39225.5 741.144   8
  -1  -2   1 39229.9 851.621   3
  -1  -2   2 77527.6 1557.81   3
  -1  -2   2 77941.9 1489.36   5
  -1  -2   3 127149. 2464.67   3
  -1  -2   3 128116. 2422.28   6
  -1  -2   3 127141. 2409.20   5
  -1  -2   3 126442. 2412.64   4
  -1  -2   4 46158.5 1058.03   6
  -1  -2   4 45049.8 1040.07   4
  -1  -2   4 44997.1 1081.20   5
  -1  -2   5 227240. 4237.12   6
  -1  -2   5 224607. 4218.18   4
  -1  -2   5 233219. 4312.12   5
  -1  -2   6 1877.58 176.542   6
  -1  -2   6 1679.51 187.088   5
  -1  -2   6 1403.14 153.115   4
  -1  -2   7 117021. 2421.10   6
  -1  -2   7 121642. 2573.15   5
  -1  -2   8 28335.0 880.507   6
  -1  -2   8 27351.8 946.149   1
  -1  -2   8 27207.3 873.846   4
  -1  -2   9 37324.3 1091.12   6
  -1  -2   9 36052.5 1179.82   1
  -1  -2   9 35956.1 1089.35   4
  -1  -2  10 26895.6 1014.65   1
  -1  -2  10 25963.4 923.930   4
  -1  -2  11 3062.16 332.732   1
  -1  -2  11 2792.72 289.048   4
  -1  -2  12 27415.5 1120.43   1
  -1  -2  12 27143.1 1007.62   4
  -1  -2  12 24981.7 935.481   8
  -1  -2  13 791.124 203.315   1
  -1  -2  13 843.070 167.825   4
  -1  -2  14 17444.2 948.853   1
  -1  -2  15 6315.34 587.778   1
  -1  -1 -15 12001.3 836.461   5
  -1  -1 -14 11023.9 762.065   5
  -1  -1 -13 8581.67 631.668   5
  -1  -1 -12 36986.7 1359.43   5
  -1  -1 -11 51.8381 111.236   5
  -1  -1 -10 85472.0 2002.58   4
  -1  -1 -10 82520.0 2138.00   5
  -1  -1  -9 13619.7 654.595   5
  -1  -1  -9 14625.6 603.113   4
  -1  -1  -8 81439.9 1961.57   5
  -1  -1  -8 82383.1 1850.62   4
  -1  -1  -7 67495.8 1649.78   5
  -1  -1  -7 69042.4 1565.23   4
  -1  -1  -6 15722.3 529.880   1
  -1  -1  -6 14412.7 563.318   5
  -1  -1  -6 15173.9 524.832   4
  -1  -1  -5 83228.5 1788.19   5
  -1  -1  -5 85943.3 1721.15   1
  -1  -1  -5 83451.4 1734.78   4
  -1  -1  -4 4739.33 224.726   1
  -1  -1  -4 5581.38 271.326   5
  -1  -1  -4 5400.00 248.449   4
  -1  -1  -3 191155. 3460.37   5
  -1  -1  -2 17795.7 451.962   5
  -1  -1   1 12316.7 332.933   3
  -1  -1   2 106236. 2038.24   3
  -1  -1   2 109196. 2046.16   4
  -1  -1   2 108909. 1980.87   6
  -1  -1   3 5017.92 208.815   6
  -1  -1   3 4811.64 237.631   4
  -1  -1   4 69745.6 1521.59   4
  -1  -1   4 73206.2 1449.72   6
  -1  -1   5 25899.7 677.855   6
  -1  -1   5 24646.5 736.779   4
  -1  -1   6 89263.4 1810.93   6
  -1  -1   6 84705.0 1900.83   4
  -1  -1   7 113215. 2260.60   6
  -1  -1   7 108698. 2366.53   4
  -1  -1   7 109306. 2368.15   1
  -1  -1   8 14878.1 558.500   6
  -1  -1   8 14843.1 631.825   4
  -1  -1   8 15229.6 636.212   1
  -1  -1   9 90564.5 1951.71   6
  -1  -1   9 86923.3 2075.11   1
  -1  -1   9 86093.1 2063.63   4
  -1  -1  10 5.83664 58.5594   4
  -1  -1  10 167.493 87.9292   8
  -1  -1  10-17.9772 69.2445   6
  -1  -1  10 267.811 128.698   1
  -1  -1  11 29389.3 1017.71   8
  -1  -1  11 31161.5 1116.76   1
  -1  -1  11 30287.5 1091.02   4
  -1  -1  12 8072.77 506.036   8
  -1  -1  12 8348.84 550.980   4
  -1  -1  12 8357.49 570.136   1
  -1  -1  13 10826.2 673.548   1
  -1  -1  13 11054.3 665.582   4
  -1  -1  14 12172.3 755.718   1
  -1  -1  15 585.639 183.188   1
  -1   0 -15 21925.0 1151.26   5
  -1   0 -14 17.7823 114.151   5
  -1   0 -13 32724.5 1319.57   5
  -1   0 -12 4900.09 447.967   5
  -1   0 -11 42240.1 1423.60   5
  -1   0 -11 45253.5 1228.32   4
  -1   0 -10 41098.9 1327.44   5
  -1   0 -10 41562.7 1129.75   4
  -1   0  -9 12403.0 620.418   5
  -1   0  -9 11793.7 492.812   4
  -1   0  -8 52187.7 1444.21   5
  -1   0  -8 55653.6 1283.72   4
  -1   0  -7 315.746 66.9524   4
  -1   0  -7 181.306 81.8857   5
  -1   0  -6 180381. 3464.27   1
  -1   0  -6 179589. 3335.03   4
  -1   0  -6 184502. 3527.85   5
  -1   0  -5 95334.7 1990.34   5
  -1   0  -5 94514.0 1827.39   4
  -1   0  -5 96908.6 1947.20   1
  -1   0  -4 116332. 2277.20   5
  -1   0  -4 116717. 2128.59   4
  -1   0  -3 382009. 6824.51   5
  -1   0  -3 395321. 6694.07   4
  -1   0  -2 11250.6 337.251   5
  -1   0   1 524555. 8948.55   6
  -1   0   1 542657. 9089.82   4
  -1   0   2 8035.71 243.152   8
  -1   0   2 7996.90 206.090   6
  -1   0   2 8034.41 306.310   4
  -1   0   3 46497.1 962.636   8
  -1   0   3 46509.0 900.829   6
  -1   0   3 45332.5 1066.32   4
  -1   0   4 62856.7 1232.48   6
  -1   0   4 63708.9 1425.97   4
  -1   0   4 63439.6 1308.75   8
  -1   0   5 4696.54 208.427   6
  -1   0   5 4455.51 287.642   4
  -1   0   5 4572.95 245.235   8
  -1   0   6 125422. 2512.33   8
  -1   0   6 128469. 2408.59   6
  -1   0   6 124905. 2635.58   4
  -1   0   7 13697.9 456.929   6
  -1   0   7 12944.5 517.523   8
  -1   0   7 13045.2 581.029   4
  -1   0   7 12619.9 518.664   1
  -1   0   8 74510.0 1607.95   6
  -1   0   8 71186.3 1715.08   8
  -1   0   8 76917.7 1753.74   1
  -1   0   8 73076.7 1834.24   4
  -1   0   9 34798.3 940.248   6
  -1   0   9 32568.9 1034.21   8
  -1   0   9 34997.6 1064.34   1
  -1   0   9 32527.6 1111.04   4
  -1   0  10 22448.9 724.839   6
  -1   0  10 20444.3 810.133   1
  -1   0  10 18451.6 772.264   8
  -1   0  10 20403.8 865.722   4
  -1   0  11 38036.1 1218.21   1
  -1   0  11 34806.1 1176.75   8
  -1   0  11 36918.5 1277.60   4
  -1   0  12 1682.62 233.866   8
  -1   0  12 1606.23 270.068   4
  -1   0  12 1298.44 214.349   1
  -1   0  13 21981.5 966.543   1
  -1   0  13 19580.5 902.667   8
  -1   0  13 22661.6 1021.62   4
  -1   0  14 1100.83 222.207   1
  -1   1 -15 5998.81 572.864   5
  -1   1 -14 20210.7 1054.93   5
  -1   1 -13 30804.5 1276.53   5
  -1   1 -12 6728.29 532.800   5
  -1   1 -11 39931.3 1060.99   4
  -1   1 -11 37660.3 1329.21   5
  -1   1 -10 1477.34 219.716   5
  -1   1 -10 1446.50 158.283   4
  -1   1  -9 59329.6 1603.43   5
  -1   1  -9 56714.4 1303.21   4
  -1   1  -8 33147.2 1053.40   5
  -1   1  -8 33577.4 834.642   4
  -1   1  -7 75292.1 1510.61   4
  -1   1  -7 75002.7 1776.07   5
  -1   1  -6 99041.9 2124.45   5
  -1   1  -6 98849.0 1853.98   4
  -1   1  -5 25813.7 754.170   5
  -1   1  -5 25086.0 548.295   4
  -1   1  -4 218991. 4027.65   5
  -1   1  -3 12848.7 418.522   5
  -1   1  -2 205710. 3757.17   2
  -1   1  -2 209680. 3773.54   7
  -1   1  -1 12788.2 369.013   2
  -1   1  -1 12294.0 364.225   7
  -1   1  -1 12745.7 314.795   4
  -1   1   0 26038.0 613.464   2
  -1   1   0 25611.9 597.599   4
  -1   1   1 286258. 5069.96   2
  -1   1   1 288110. 4904.58   1
  -1   1   1 284351. 5073.15   4
  -1   1   2 29296.2 763.393   4
  -1   1   3 99958.4 2071.62   4
  -1   1   3 101722. 1973.88   8
  -1   1   4 275.449 72.6882   4
  -1   1   4 308.906 33.8163   6
  -1   1   4 284.884 66.2921   8
  -1   1   5 146646. 2569.50   6
  -1   1   5 142869. 2932.16   4
  -1   1   5 144950. 2822.38   8
  -1   1   6 18156.6 461.122   6
  -1   1   6 17563.1 551.313   1
  -1   1   6 17176.9 614.518   8
  -1   1   6 16859.2 675.032   4
  -1   1   7 65832.3 1469.50   1
  -1   1   7 62339.2 1655.81   4
  -1   1   7 61987.0 1548.19   8
  -1   1   7 66518.9 1327.94   6
  -1   1   8 90960.5 1973.53   1
  -1   1   8 91932.4 1813.40   6
  -1   1   8 90140.0 2184.50   4
  -1   1   8 87104.6 2061.72   8
  -1   1   9 4310.00 239.830   6
  -1   1   9 4025.04 300.059   1
  -1   1   9 3959.49 322.486   8
  -1   1   9 3959.17 358.219   4
  -1   1  10 40600.3 1193.62   1
  -1   1  10 40657.5 1364.67   4
  -1   1  10 37858.8 1247.01   8
  -1   1  11 2374.56 258.337   1
  -1   1  11 2658.63 328.053   4
  -1   1  11 2325.61 280.107   8
  -1   1  12 17450.8 775.937   1
  -1   1  12 16599.7 814.143   8
  -1   1  12 16800.2 880.973   4
  -1   1  13 14493.2 844.243   4
  -1   1  13 14950.7 739.719   1
  -1   1  13 13208.7 750.723   8
  -1   2 -15 2024.70 351.676   5
  -1   2 -14 27468.0 1252.45   5
  -1   2 -13 371.603 187.001   5
  -1   2 -12 31964.8 1253.21   5
  -1   2 -11 10368.5 632.453   5
  -1   2 -10 35472.2 1210.22   5
  -1   2  -9 36189.7 1178.56   5
  -1   2  -8 1885.46 216.750   5
  -1   2  -7 119220. 2554.08   5
  -1   2  -6 4508.92 300.546   5
  -1   2  -5 368275. 6624.29   5
  -1   2  -4 172335. 3434.90   2
  -1   2  -4 181817. 3284.96   5
  -1   2  -3 79469.5 1767.58   7
  -1   2  -3 80266.2 1583.15   3
  -1   2  -3 80376.7 1754.07   2
  -1   2  -3 80634.8 1631.88   5
  -1   2  -2 216396. 3997.95   7
  -1   2  -2 210582. 3814.45   3
  -1   2  -2 225602. 3786.85   4
  -1   2  -2 214822. 3988.44   2
  -1   2  -1 12900.5 299.308   3
  -1   2  -1 13612.6 429.466   2
  -1   2  -1 12679.5 360.217   1
  -1   2  -1 12845.3 362.305   4
  -1   2  -1 13402.9 425.375   7
  -1   2   0 66573.8 1291.07   1
  -1   2   0 69495.8 1409.84   4
  -1   2   0 70506.6 1446.53   2
  -1   2   1 1744.24 75.6484   1
  -1   2   1 1669.07 144.303   2
  -1   2   1 1787.14 145.950   4
  -1   2   2 199565. 3737.96   4
  -1   2   3 125347. 2548.67   4
  -1   2   3 125384. 2466.33   8
  -1   2   4 39712.2 1032.18   8
  -1   2   4 41672.1 1052.91   5
  -1   2   4 39291.2 1098.18   4
  -1   2   5 143059. 2806.87   5
  -1   2   5 138606. 2497.90   1
  -1   2   5 130896. 2842.53   4
  -1   2   5 133147. 2745.40   8
  -1   2   6 7506.70 209.674   6
  -1   2   6 8074.94 313.856   1
  -1   2   6 8148.95 447.101   5
  -1   2   6 7528.14 449.437   4
  -1   2   6 7393.48 413.885   8
  -1   2   7 93392.2 1709.58   6
  -1   2   7 94286.9 2235.17   4
  -1   2   7 93925.5 1898.90   1
  -1   2   7 88083.0 2108.79   8
  -1   2   8 11102.0 450.145   1
  -1   2   8 11029.1 330.243   6
  -1   2   8 10215.4 543.761   8
  -1   2   8 10790.2 603.485   4
  -1   2   9 43440.9 933.251   6
  -1   2   9 43141.8 1126.78   1
  -1   2   9 38862.3 1273.18   8
  -1   2   9 42947.1 1408.37   4
  -1   2  10 32415.5 970.878   1
  -1   2  10 29671.7 1101.26   8
  -1   2  10 31523.0 1209.55   4
  -1   2  11 5700.81 459.776   8
  -1   2  11 5275.13 482.801   4
  -1   2  11 5442.00 372.995   1
  -1   2  12 26032.2 1154.11   4
  -1   2  12 25618.8 919.568   1
  -1   2  12 22881.1 1026.43   8
  -1   2  13 67.5117 105.398   8
  -1   3 -15 13442.4 887.233   5
  -1   3 -14 9402.92 709.895   5
  -1   3 -13 15850.2 888.466   5
  -1   3 -12 33350.1 1289.82   5
  -1   3 -11 948.701 180.834   5
  -1   3 -10 51736.1 1556.53   5
  -1   3  -9 791.590 153.264   5
  -1   3  -8 57944.4 1555.69   5
  -1   3  -7 61387.8 1561.94   5
  -1   3  -7 62838.9 1553.57   3
  -1   3  -6 21696.1 721.900   3
  -1   3  -6 21240.3 729.099   5
  -1   3  -5 180443. 3402.39   3
  -1   3  -5 172897. 3654.66   2
  -1   3  -5 177529. 3433.68   5
  -1   3  -4 1142.14 167.363   7
  -1   3  -4 890.450 109.937   3
  -1   3  -4 825.254 140.449   2
  -1   3  -4 717.710 100.547   5
  -1   3  -3 283475. 5277.93   7
  -1   3  -3 279413. 5263.20   2
  -1   3  -3 285868. 5031.40   3
  -1   3  -2 23929.8 723.505   7
  -1   3  -2 24225.0 727.634   2
  -1   3  -2 24867.1 584.213   3
  -1   3  -1 55269.4 1274.78   2
  -1   3  -1 55817.7 1152.44   1
  -1   3  -1 56329.6 1085.39   3
  -1   3  -1 55531.5 1275.98   7
  -1   3  -1 55964.3 1194.13   4
  -1   3  -1 56858.0 1203.73   6
  -1   3   0 51974.3 1008.12   1
  -1   3   0 51218.1 1069.30   6
  -1   3   0 47918.8 1138.04   4
  -1   3   0 50144.1 1182.28   2
  -1   3   1 69339.4 1257.42   1
  -1   3   1 68961.3 1333.76   6
  -1   3   1 71315.2 1533.04   2
  -1   3   1 66563.6 1509.65   4
  -1   3   2 61989.9 1164.53   6
  -1   3   2 62318.9 1437.29   2
  -1   3   2 60880.1 1442.07   4
  -1   3   3 9216.80 448.160   4
  -1   3   4 79785.5 1810.92   8
  -1   3   4 78896.6 1870.48   4
  -1   3   5 7414.31 224.130   1
  -1   3   5 7206.31 410.729   8
  -1   3   5 7433.96 444.337   4
  -1   3   6 64269.9 1631.58   8
  -1   3   6 63215.5 1705.62   4
  -1   3   6 64344.3 1269.94   1
  -1   3   7 53349.9 1486.74   8
  -1   3   7 51501.1 1549.81   4
  -1   3   7 54286.7 1149.06   1
  -1   3   8 15728.7 782.395   4
  -1   3   8 15447.4 718.395   8
  -1   3   8 16102.2 513.548   1
  -1   3   9 60926.7 1832.13   4
  -1   3   9 63423.4 1410.53   1
  -1   3   9 59548.3 1723.71   8
  -1   3  10 760.517 167.187   8
  -1   3  10 966.844 133.969   1
  -1   3  10 813.968 214.246   4
  -1   3  11 25962.8 1102.10   8
  -1   3  11 28340.3 871.211   1
  -1   3  11 27475.8 1206.24   4
  -1   3  12 4826.64 491.293   4
  -1   3  12 4219.91 439.357   8
  -1   3  13 10688.5 726.548   8
  -1   4 -15 9900.91 758.574   5
  -1   4 -14 666.771 224.752   5
  -1   4 -13 25400.4 1152.87   5
  -1   4 -12 2778.31 336.366   5
  -1   4 -11 35576.4 1280.71   5
  -1   4 -10 26546.6 1027.70   5
  -1   4  -9 22363.9 892.395   5
  -1   4  -8 86266.6 2333.18   2
  -1   4  -8 84023.1 2043.50   5
  -1   4  -7 985.114 154.403   3
  -1   4  -7 961.574 202.000   2
  -1   4  -7 1293.41 174.386   5
  -1   4  -6 136526. 3253.18   7
  -1   4  -6 139208. 3212.07   2
  -1   4  -6 144323. 2922.68   5
  -1   4  -6 144275. 2904.56   3
  -1   4  -5 18784.7 826.530   7
  -1   4  -5 19692.9 644.810   3
  -1   4  -5 18074.6 642.817   5
  -1   4  -5 18578.4 807.573   2
  -1   4  -4 103364. 2397.71   7
  -1   4  -4 100638. 2370.24   2
  -1   4  -4 106840. 2121.40   3
  -1   4  -3 147622. 3028.06   7
  -1   4  -3 143670. 3012.08   2
  -1   4  -3 147417. 2768.11   3
  -1   4  -2 24809.7 799.816   2
  -1   4  -2 26222.9 753.070   6
  -1   4  -2 26302.6 810.935   7
  -1   4  -2 26426.1 655.225   3
  -1   4  -1 76615.5 1729.54   7
  -1   4  -1 79058.4 1640.01   6
  -1   4  -1 77828.6 1509.06   3
  -1   4  -1 77821.3 1733.91   2
  -1   4   0 4050.69 254.385   4
  -1   4   0 3774.38 259.801   2
  -1   4   0 3797.40 214.520   6
  -1   4   1 48461.1 1049.82   6
  -1   4   1 46587.8 1214.08   4
  -1   4   1 49269.1 1226.45   2
  -1   4   2 4142.37 185.961   6
  -1   4   2 3836.70 280.261   2
  -1   4   2 3830.35 286.604   4
  -1   4   3 139633. 2420.24   6
  -1   4   3 133350. 2842.58   4
  -1   4   4 167934. 3525.28   4
  -1   4   4 172393. 3468.76   8
  -1   4   5 14812.7 661.115   8
  -1   4   5 16729.4 731.398   4
  -1   4   6 84624.4 2144.44   4
  -1   4   6 82943.7 2052.63   8
  -1   4   7 2464.88 110.614   1
  -1   4   7 3025.24 337.229   4
  -1   4   7 2529.65 279.959   8
  -1   4   8 42864.4 895.262   1
  -1   4   8 42447.7 1461.90   4
  -1   4   8 41630.5 1372.68   8
  -1   4   9 14615.6 441.425   1
  -1   4   9 15187.2 834.954   4
  -1   4   9 13880.3 743.869   8
  -1   4  10 15177.7 818.254   8
  -1   4  10 16024.9 898.416   4
  -1   4  11 19477.0 964.070   8
  -1   4  12 1114.19 251.930   8
  -1   4  13 12828.4 827.113   8
  -1   4  14 130.483 104.617   8
  -1   5 -15 1329.43 272.191   5
  -1   5 -14 15307.9 1059.33   2
  -1   5 -14 15062.6 900.252   5
  -1   5 -13 12078.8 907.357   2
  -1   5 -13 11137.0 733.562   5
  -1   5 -12 8238.84 714.619   2
  -1   5 -12 7230.97 558.337   5
  -1   5 -11 48318.4 1811.35   2
  -1   5 -11 46303.1 1521.16   5
  -1   5 -10 509.214 207.944   2
  -1   5 -10 174.043 106.299   5
  -1   5  -9 61610.4 1981.90   2
  -1   5  -9 59083.6 1663.78   5
  -1   5  -8 13079.6 797.716   2
  -1   5  -8 12485.4 615.476   5
  -1   5  -7 43059.3 1526.54   2
  -1   5  -7 45311.0 1282.99   5
  -1   5  -6 60133.2 1479.43   3
  -1   5  -6 59249.4 1493.73   5
  -1   5  -5 9155.12 572.008   2
  -1   5  -5 9195.77 584.054   7
  -1   5  -5 9830.48 449.486   3
  -1   5  -4 77609.2 1987.29   7
  -1   5  -4 79456.2 1712.25   3
  -1   5  -4 75475.7 1969.33   2
  -1   5  -3 1304.69 189.196   7
  -1   5  -3 1356.99 140.653   3
  -1   5  -3 1185.70 177.359   2
  -1   5  -2 57306.7 1488.57   2
  -1   5  -2 58549.7 1400.03   6
  -1   5  -2 58644.3 1274.42   3
  -1   5  -2 59962.6 1502.33   7
  -1   5  -1 18118.9 507.805   3
  -1   5  -1 18104.7 608.226   6
  -1   5  -1 17625.7 667.773   2
  -1   5   0 19819.4 615.021   6
  -1   5   0 18987.1 700.061   2
  -1   5   1 84754.0 1726.88   6
  -1   5   1 80887.2 1905.42   2
  -1   5   2 6830.81 286.628   6
  -1   5   2 6976.27 404.046   2
  -1   5   2 6666.05 410.395   4
  -1   5   3 136156. 2497.00   6
  -1   5   3 130324. 2907.16   4
  -1   5   4 807.643 158.920   8
  -1   5   4 1025.96 83.4110   6
  -1   5   4 1064.00 179.962   4
  -1   5   5 121074. 2821.48   4
  -1   5   5 121544. 2766.24   8
  -1   5   6 18874.7 828.797   8
  -1   5   6 19703.3 896.284   4
  -1   5   7 31561.8 1213.98   4
  -1   5   7 30121.9 1133.47   8
  -1   5   8 19073.0 898.577   8
  -1   5   8 20677.3 987.887   4
  -1   5   9 3095.26 384.413   4
  -1   5   9 2867.79 351.363   8
  -1   5  10 13113.0 780.981   8
  -1   5  11 1608.54 300.619   8
  -1   5  12 8937.38 691.086   8
  -1   5  13 5750.81 570.000   8
  -1   6 -15 3117.19 426.892   5
  -1   6 -14 17366.8 1148.96   2
  -1   6 -14 16467.3 942.103   5
  -1   6 -13 127.948 201.871   2
  -1   6 -13 83.5555 120.654   5
  -1   6 -12 23806.5 1277.08   2
  -1   6 -12 21994.4 1023.03   5
  -1   6 -11 5194.17 451.284   5
  -1   6 -11 5511.83 591.262   2
  -1   6 -10 29178.0 1360.82   2
  -1   6 -10 27383.3 1076.04   5
  -1   6  -9 28833.1 1332.80   2
  -1   6  -9 28572.0 1055.51   5
  -1   6  -8 4269.85 465.314   2
  -1   6  -8 4214.27 346.778   5
  -1   6  -7 70228.4 2145.11   2
  -1   6  -6 1833.11 215.470   3
  -1   6  -6 1843.98 298.352   2
  -1   6  -5 79765.3 1813.93   3
  -1   6  -5 73197.7 2115.75   2
  -1   6  -4 27985.2 845.191   3
  -1   6  -4 27214.9 1046.96   2
  -1   6  -3 53286.0 1540.03   2
  -1   6  -3 56105.5 1450.97   6
  -1   6  -3 57133.2 1333.11   3
  -1   6  -3 55610.2 1553.03   7
  -1   6  -2 65836.7 1689.05   7
  -1   6  -2 64068.2 1685.19   2
  -1   6  -2 65430.5 1582.48   6
  -1   6  -2 66151.7 1445.13   3
  -1   6  -1 16278.5 514.202   3
  -1   6  -1 16842.7 617.319   6
  -1   6  -1 15612.6 671.395   2
  -1   6   0 113245. 2319.46   6
  -1   6   0 109568. 2478.02   2
  -1   6   1 803.238 115.163   6
  -1   6   1 343.780 101.650   2
  -1   6   1 585.325 138.956   8
  -1   6   2 70420.5 1806.88   8
  -1   6   2 70885.3 1521.96   6
  -1   6   2 69341.8 1775.43   2
  -1   6   3 29978.0 1059.39   8
  -1   6   3 31652.1 792.283   6
  -1   6   4 29439.7 1073.14   8
  -1   6   4 30182.2 723.815   6
  -1   6   5 89237.3 2288.49   8
  -1   6   6 242.519 112.783   8
  -1   6   7 41131.8 1436.98   8
  -1   6   8 1614.42 272.946   8
  -1   6   9 14629.4 848.294   8
  -1   6  10 6612.85 577.280   8
  -1   6  11 5900.72 567.842   8
  -1   6  12 12147.7 848.288   8
  -1   6  13 45.6280 137.777   8
  -1   7 -14 5050.46 514.417   5
  -1   7 -13 11953.6 943.161   2
  -1   7 -13 11384.1 755.058   5
  -1   7 -12 13718.4 794.358   5
  -1   7 -12 14397.3 1019.13   2
  -1   7 -11 2739.93 438.046   2
  -1   7 -11 2395.30 299.481   5
  -1   7 -10 31440.9 1491.31   2
  -1   7  -9 1391.44 298.734   2
  -1   7  -8 38601.9 1616.36   2
  -1   7  -7 13429.8 880.378   2
  -1   7  -6 15307.4 900.264   2
  -1   7  -5 29274.4 1216.47   2
  -1   7  -5 30303.7 978.263   3
  -1   7  -4 43.3428 68.7343   2
  -1   7  -4 329.389 103.432   3
  -1   7  -3 86555.8 2259.51   2
  -1   7  -3 92488.6 2000.63   3
  -1   7  -2 3583.67 329.153   2
  -1   7  -2 3995.20 312.884   6
  -1   7  -2 4022.46 259.014   3
  -1   7  -1 82696.4 1910.16   6
  -1   7  -1 79594.0 2022.46   2
  -1   7  -1 81625.9 1738.95   3
  -1   7   0 35201.8 1006.99   6
  -1   7   0 31996.8 1094.64   2
  -1   7   1 32032.2 1113.29   8
  -1   7   1 31522.5 919.204   6
  -1   7   1 30627.3 1065.16   2
  -1   7   2 55195.3 1583.44   8
  -1   7   2 52418.1 1278.66   6
  -1   7   2 50940.5 1498.09   2
  -1   7   3 3620.00 357.250   8
  -1   7   3 3852.50 246.107   6
  -1   7   4 39665.8 1353.66   8
  -1   7   5 1586.63 266.655   8
  -1   7   6 16448.0 863.718   8
  -1   7   7 19621.3 972.070   8
  -1   7   8 5824.24 532.288   8
  -1   7   9 18023.4 995.501   8
  -1   7  10 583.845 220.326   8
  -1   7  11 12478.5 865.042   8
  -1   7  12 1065.74 277.243   8
  -1   8 -12 2153.29 415.535   2
  -1   8 -11 17298.3 1146.22   2
  -1   8 -10 5524.61 612.119   2
  -1   8  -9 14530.2 1003.55   2
  -1   8  -8 31359.5 1504.91   2
  -1   8  -7 3092.32 423.350   2
  -1   8  -6 58911.4 2028.90   2
  -1   8  -5 1701.00 283.353   2
  -1   8  -4 33634.6 1321.59   2
  -1   8  -4 36802.0 1120.30   3
  -1   8  -3 12880.1 562.353   3
  -1   8  -3 12765.2 727.313   2
  -1   8  -2 12431.5 610.888   6
  -1   8  -2 12016.8 507.748   3
  -1   8  -2 11153.6 643.248   2
  -1   8  -1 57383.7 1515.03   6
  -1   8  -1 55671.5 1338.20   3
  -1   8  -1 53478.6 1613.09   2
  -1   8   0 491.213 125.828   6
  -1   8   0 361.643 124.764   2
  -1   8   1 72456.6 1720.22   6
  -1   8   1 69308.1 1907.44   2
  -1   8   2 8970.40 599.312   8
  -1   8   2 9160.10 571.316   2
  -1   8   2 9972.97 466.997   6
  -1   8   3 35888.5 1325.13   8
  -1   8   3 37206.4 1007.35   6
  -1   8   4 27685.6 1151.18   8
  -1   8   5 10659.5 694.442   8
  -1   8   6 28885.5 1241.43   8
  -1   8   7 526.615 192.675   8
  -1   8   8 18461.0 1027.03   8
  -1   8   9 2699.77 400.294   8
  -1   8  10 8756.94 731.205   8
  -1   8  11 6600.00 651.410   8
  -1   9 -12 5224.85 657.717   2
  -1   9 -11 9539.06 878.735   2
  -1   9 -10 399.304 142.751   2
  -1   9  -9 15579.8 1116.35   2
  -1   9  -8 5829.28 655.935   2
  -1   9  -7 25255.0 1361.00   2
  -1   9  -6 25168.8 1283.57   2
  -1   9  -5 9434.03 729.102   2
  -1   9  -4 39306.2 1515.05   2
  -1   9  -3 2919.85 359.525   2
  -1   9  -2 38809.4 1085.46   3
  -1   9  -2 33033.0 1286.33   2
  -1   9  -1 5072.85 434.183   2
  -1   9   0 21485.1 948.280   2
  -1   9   1 25383.5 1041.41   2
  -1   9   2 5270.47 486.358   8
  -1   9   2 5801.49 478.774   2
  -1   9   3 29506.7 1235.43   8
  -1   9   4 18.4467 97.1832   8
  -1   9   5 21078.7 1073.21   8
  -1   9   6 4887.30 509.629   8
  -1   9   7 12273.4 843.574   8
  -1   9   8 9861.19 775.409   8
  -1   9   9 2496.24 394.828   8
  -1  10 -11 949.447 334.098   2
  -1  10 -10 7020.52 788.387   2
  -1  10  -9 7024.11 777.220   2
  -1  10  -8 3983.41 564.854   2
  -1  10  -7 26128.5 1448.05   2
  -1  10  -6 294.795 164.464   2
  -1  10  -5 31315.8 1453.15   2
  -1  10  -4 8321.56 669.758   2
  -1  10  -3 13005.8 805.514   2
  -1  10  -2 9822.39 674.170   2
  -1  10  -1 8445.94 609.441   2
  -1  10   0 29192.2 1191.93   2
  -1  10   1 126.821 88.9186   2
  -1  10   2 27966.3 1165.62   2
  -1  10   3 11052.4 771.979   8
  -1  10   4 16787.8 974.562   8
  -1  10   5 11321.5 818.671   8
  -1  10   6 2102.24 365.775   8
  -1  10   7 15736.5 1000.99   8
  -1  11 -10 14753.5 1192.72   2
  -1  11  -9 90.5258 172.544   2
  -1  11  -8 11506.1 1015.46   2
  -1  11  -7 3004.59 485.254   2
  -1  11  -6 8955.56 813.879   2
  -1  11  -5 12224.2 897.276   2
  -1  11  -4 2604.86 382.359   2
  -1  11  -3 17482.5 987.466   2
  -1  11  -2 523.726 167.296   2
  -1  11  -1 16436.6 911.299   2
  -1  11   0 7830.58 600.373   2
  -1  11   1 12349.5 773.912   2
  -1  11   5 446.040 249.851   8
  -1  12  -8 7909.75 836.403   2
  -1  12  -7 1506.90 394.108   2
  -1  12  -6 11399.4 943.016   2
  -1  12  -5 61.9405 188.636   2
  -1  12  -4 16079.9 1029.44   2
  -1  12  -3 4667.30 517.875   2
  -1  12  -2 4912.67 508.750   2
  -1  12  -1 12334.2 816.092   2
  -1  12   0 2456.55 347.560   2
  -1  12   1 19035.4 1018.69   2
  -1  13  -5 4148.09 557.610   2
  -1  13  -4 10791.9 862.035   2
  -1  13  -3 2357.42 385.296   2
  -1  13  -2 15919.1 988.528   2
  -1  13  -1 301.634 114.209   2
  -1  13   0 5567.34 558.830   2
   0 -13  -4 12529.2 837.236   7
   0 -13  -3 4016.91 459.253   7
   0 -13  -2 11466.8 768.743   7
   0 -13  -1 10457.0 734.226   7
   0 -13   0 1787.29 297.946   7
   0 -13   5 7690.89 605.325   1
   0 -13   6 6525.78 579.447   1
   0 -13   7 732.017 217.826   1
   0 -12  -7 7746.73 682.562   7
   0 -12  -6 5776.76 572.422   7
   0 -12  -5 10389.6 746.193   7
   0 -12  -4 14176.9 867.744   7
   0 -12  -3 4142.52 448.309   7
   0 -12  -2 24087.3 1104.86   7
   0 -12  -1 1262.89 239.100   7
   0 -12   0 22703.1 1048.63   7
   0 -12   1 5805.52 514.823   7
   0 -12   2 9699.98 566.084   3
   0 -12   2 8472.30 534.021   1
   0 -12   3 12184.1 689.104   1
   0 -12   3 15331.8 737.749   3
   0 -12   4 327.053 128.788   1
   0 -12   5 18448.9 943.106   1
   0 -12   6 300.920 104.789   1
   0 -12   7 10561.2 766.550   1
   0 -12   8 6145.49 608.423   1
   0 -11  -8 5924.43 577.263   7
   0 -11  -7 10176.9 747.895   7
   0 -11  -6 1492.57 275.015   7
   0 -11  -5 21580.7 1056.47   7
   0 -11  -4 608.260 142.195   3
   0 -11  -4 904.819 226.753   7
   0 -11  -3 31493.0 1067.52   3
   0 -11  -3 32391.3 1275.54   7
   0 -11  -2 7388.64 552.758   7
   0 -11  -2 7128.27 447.074   3
   0 -11  -1 12197.6 713.803   7
   0 -11  -1 11881.3 585.539   3
   0 -11   0 16420.3 667.630   1
   0 -11   0 18469.9 882.786   7
   0 -11   0 19500.7 770.890   3
   0 -11   1-0.72247 123.782   7
   0 -11   1 118.148 72.3872   1
   0 -11   1 84.5698 83.0122   3
   0 -11   2 11482.6 624.062   1
   0 -11   2 13934.4 653.619   3
   0 -11   3 1777.76 237.229   3
   0 -11   3 1279.19 200.172   1
   0 -11   4 25799.4 1083.63   1
   0 -11   4 30054.2 1084.64   3
   0 -11   5 16748.2 878.009   1
   0 -11   6 10949.5 734.728   1
   0 -11   7 27011.9 1236.81   1
   0 -11   8 792.187 249.783   1
   0 -11   9 19733.1 1130.63   1
   0 -10  -8 17375.1 826.289   3
   0 -10  -7 805.295 162.528   3
   0 -10  -6 22304.7 1078.06   7
   0 -10  -6 23678.9 931.867   3
   0 -10  -5 16528.4 884.021   7
   0 -10  -5 16457.0 745.819   3
   0 -10  -4 10061.2 650.192   7
   0 -10  -4 10398.8 559.549   3
   0 -10  -3 33310.6 1230.48   7
   0 -10  -3 30408.6 1023.27   3
   0 -10  -2 2586.63 317.671   7
   0 -10  -2 2502.45 248.691   3
   0 -10  -1 30962.8 1133.64   7
   0 -10  -1 28477.3 843.032   1
   0 -10  -1 31317.4 985.044   3
   0 -10   0 3399.83 278.402   1
   0 -10   0 4509.90 391.822   7
   0 -10   0 4014.40 308.263   3
   0 -10   1 23852.5 969.971   7
   0 -10   1 24447.1 853.054   3
   0 -10   1 21957.6 826.446   1
   0 -10   2 21377.2 797.797   3
   0 -10   2 20013.5 898.589   7
   0 -10   2 17840.8 773.523   1
   0 -10   3 3982.43 337.287   3
   0 -10   3 4512.23 385.528   1
   0 -10   4 50705.9 1453.01   3
   0 -10   4 45156.9 1485.23   1
   0 -10   5 2251.34 304.793   1
   0 -10   6 48296.9 1641.01   1
   0 -10   7 3812.59 428.510   1
   0 -10   8 18888.7 1035.70   1
   0 -10   9 11576.1 829.740   1
   0 -10  10 4980.80 553.683   1
   0  -9 -11 12050.7 775.861   5
   0  -9 -11 10523.5 702.638   3
   0  -9 -10 709.124 184.306   3
   0  -9 -10 906.289 209.151   5
   0  -9  -9 12560.8 717.377   3
   0  -9  -9 15075.8 790.178   5
   0  -9  -8 11392.6 649.549   3
   0  -9  -8 11875.2 660.867   5
   0  -9  -7 9334.16 567.645   3
   0  -9  -7 10905.6 585.707   5
   0  -9  -6 23573.0 917.182   3
   0  -9  -6 25804.8 904.208   5
   0  -9  -5 411.815 135.666   7
   0  -9  -5 741.339 145.343   3
   0  -9  -5 482.864 119.792   5
   0  -9  -4 32572.5 1210.69   7
   0  -9  -4 33564.0 1063.93   3
   0  -9  -4 32615.4 931.687   5
   0  -9  -3 5422.71 434.372   7
   0  -9  -3 5502.21 372.089   3
   0  -9  -3 5640.97 292.953   5
   0  -9  -2 22720.0 911.661   7
   0  -9  -2 21371.9 767.658   3
   0  -9  -2 21650.9 586.509   5
   0  -9  -2 20257.0 579.598   1
   0  -9  -1 24603.2 937.369   7
   0  -9  -1 21596.2 692.408   1
   0  -9  -1 24422.1 810.720   3
   0  -9  -1 23572.7 549.878   5
   0  -9   0 6917.45 461.477   7
   0  -9   0 6746.62 372.537   1
   0  -9   0 6366.40 381.167   3
   0  -9   1 66117.5 1749.05   7
   0  -9   1 61271.3 1581.41   1
   0  -9   1 65167.3 1591.39   3
   0  -9   2 1202.03 190.481   7
   0  -9   2 1218.54 187.234   1
   0  -9   2 1030.71 158.886   3
   0  -9   3 46964.0 1316.88   3
   0  -9   3 45262.0 1369.51   1
   0  -9   3 46683.4 1357.71   4
   0  -9   4 6595.50 429.275   3
   0  -9   4 6028.43 455.623   1
   0  -9   4 5766.71 385.888   4
   0  -9   5 69409.1 1953.75   1
   0  -9   6 28379.8 1157.73   1
   0  -9   7 9240.08 651.861   1
   0  -9   8 28857.4 1266.02   1
   0  -9   9 223.547 121.648   1
   0  -9  10 11326.4 819.167   1
   0  -9  11 3940.43 500.641   1
   0  -8 -12 6909.56 612.630   5
   0  -8 -11 10134.2 700.971   5
   0  -8 -10 4726.18 450.367   5
   0  -8 -10 3918.04 394.653   3
   0  -8  -9 27132.7 1075.85   5
   0  -8  -9 23857.8 1012.68   3
   0  -8  -8 86.5813 83.6096   3
   0  -8  -8 96.2110 101.784   5
   0  -8  -7 48713.1 1457.30   3
   0  -8  -7 50395.2 1446.81   5
   0  -8  -6 3013.26 289.324   3
   0  -8  -6 3210.82 293.598   5
   0  -8  -5 34051.0 1070.79   3
   0  -8  -5 33439.7 1006.97   5
   0  -8  -4 26893.9 844.294   6
   0  -8  -4 27538.4 910.175   3
   0  -8  -4 27656.9 829.871   5
   0  -8  -3 6772.07 470.357   7
   0  -8  -3 6161.43 372.018   6
   0  -8  -3 6364.34 378.259   3
   0  -8  -3 6607.81 323.563   5
   0  -8  -2 41390.9 1270.10   7
   0  -8  -2 42065.0 1145.76   3
   0  -8  -2 42862.9 1185.70   6
   0  -8  -2 42870.0 970.438   5
   0  -8  -2 39874.5 928.627   1
   0  -8  -1 65.4881 58.6937   7
   0  -8  -1 219.805 97.3993   2
   0  -8  -1 80.3421 60.8879   6
   0  -8  -1 63.8146 47.0930   3
   0  -8  -1 104.638 34.0943   5
   0  -8  -1 173.235 55.7449   1
   0  -8   0 71562.5 1666.66   3
   0  -8   0 76421.0 1844.14   7
   0  -8   0 73102.6 1365.35   5
   0  -8   0 70774.0 1635.08   1
   0  -8   0 71538.5 1352.93   5
   0  -8   1 17378.9 638.970   3
   0  -8   1 17714.0 727.834   7
   0  -8   1 18989.3 744.132   2
   0  -8   1 15661.3 629.660   1
   0  -8   1 18094.2 766.016   4
   0  -8   2 74392.7 1821.05   7
   0  -8   2 73938.1 1671.81   3
   0  -8   2 72457.0 1734.00   1
   0  -8   2 74915.1 1793.74   4
   0  -8   3 55393.5 1409.49   3
   0  -8   3 52872.7 1052.62   5
   0  -8   3 53826.1 1477.30   1
   0  -8   3 51777.2 1409.75   4
   0  -8   4 2041.22 228.512   3
   0  -8   4 1901.24 134.968   5
   0  -8   4 2510.86 275.202   1
   0  -8   4 1641.34 192.555   4
   0  -8   5 61934.9 1352.42   5
   0  -8   5 62540.6 1761.90   1
   0  -8   5 60837.7 1475.93   4
   0  -8   6 37.6577 44.9932   4
   0  -8   6-55.3540 66.9088   5
   0  -8   7 44431.6 1520.93   1
   0  -8   8 21518.6 1029.49   1
   0  -8   9 14570.5 871.103   1
   0  -8  10 26221.0 1241.98   1
   0  -8  11 1397.36 300.044   1
   0  -8  12 19398.9 1141.64   1
   0  -7 -13 3985.98 479.908   5
   0  -7 -12 14699.9 876.306   5
   0  -7 -11 89.5904 107.760   5
   0  -7 -10 19024.9 927.473   5
   0  -7  -9 4181.49 394.618   5
   0  -7  -8 20576.7 866.981   5
   0  -7  -7 25329.9 923.712   5
   0  -7  -7 23534.5 909.709   3
   0  -7  -6 10202.5 536.815   3
   0  -7  -6 11124.8 541.908   5
   0  -7  -5 29840.4 958.641   3
   0  -7  -5 29707.5 915.606   5
   0  -7  -4 4497.49 279.959   6
   0  -7  -4 4110.58 298.614   3
   0  -7  -4 4336.75 281.433   5
   0  -7  -3 63935.2 1498.64   6
   0  -7  -3 63154.6 1522.27   3
   0  -7  -3 62448.6 1417.53   5
   0  -7  -2 24875.8 883.030   7
   0  -7  -2 26294.0 811.855   6
   0  -7  -2 25612.6 784.305   3
   0  -7  -2 23334.9 607.161   1
   0  -7  -2 25919.1 669.150   5
   0  -7  -2 26946.5 882.279   2
   0  -7  -1 42129.6 1204.40   7
   0  -7  -1 45118.3 1207.92   2
   0  -7  -1 44454.5 1171.09   6
   0  -7  -1 41600.1 1091.54   3
   0  -7  -1 41010.2 993.173   1
   0  -7  -1 42350.2 912.827   5
   0  -7  -1 44142.1 1339.31   4
   0  -7   0 77477.7 1755.32   2
   0  -7   0 72134.8 1743.06   7
   0  -7   0 78585.9 1770.14   6
   0  -7   0 69609.6 1608.02   3
   0  -7   0 71240.7 1365.00   5
   0  -7   0 70270.3 1583.44   1
   0  -7   0 75644.6 1857.44   4
   0  -7   1 21471.0 689.312   3
   0  -7   1 23489.1 789.247   2
   0  -7   1 23002.4 802.649   6
   0  -7   1 20778.0 471.802   5
   0  -7   1 22231.1 778.490   7
   0  -7   1 20064.6 461.391   5
   0  -7   1 23464.4 732.328   1
   0  -7   1 21752.8 800.077   4
   0  -7   2 146447. 3125.05   7
   0  -7   2 157612. 3171.28   2
   0  -7   2 156643. 3218.01   8
   0  -7   2 146241. 2679.12   5
   0  -7   2 151431. 3001.05   3
   0  -7   2 147587. 3090.76   4
   0  -7   2 149442. 3075.24   1
   0  -7   3 1652.45 186.035   3
   0  -7   3 1880.44 122.115   5
   0  -7   3 1826.86 192.373   4
   0  -7   3 2106.68 232.676   1
   0  -7   3 2216.90 244.574   8
   0  -7   4 81050.7 1882.58   3
   0  -7   4 79557.9 1617.85   5
   0  -7   4 81414.5 1959.53   8
   0  -7   4 78089.3 1766.70   4
   0  -7   4 83167.4 2003.05   1
   0  -7   5 12178.8 589.696   8
   0  -7   5 12444.0 454.028   5
   0  -7   5 12413.4 639.072   1
   0  -7   5 11896.2 470.580   4
   0  -7   6 18266.0 623.314   5
   0  -7   6 18256.1 829.364   1
   0  -7   6 17742.1 564.404   4
   0  -7   7 43682.3 970.671   4
   0  -7   7 42873.5 1432.11   1
   0  -7   7 40710.9 1152.32   5
   0  -7   7 42343.1 977.301   4
   0  -7   8 209.447 43.5795   4
   0  -7   8 128.113 109.642   1
   0  -7   9 52784.4 1759.41   1
   0  -7  10 1817.30 305.351   1
   0  -7  11 23277.4 1165.75   1
   0  -7  12 8486.50 718.056   1
   0  -7  13 10458.1 819.614   1
   0  -6 -13 16869.5 976.329   5
   0  -6 -12 4746.11 493.212   5
   0  -6 -11 15477.5 859.749   5
   0  -6 -10 15907.9 819.071   5
   0  -6  -9 6168.88 470.220   5
   0  -6  -8 25795.2 972.445   5
   0  -6  -7 4025.71 332.972   5
   0  -6  -6 80785.5 1904.83   5
   0  -6  -5 20077.5 730.569   3
   0  -6  -5 20149.8 705.813   5
   0  -6  -4 50604.1 1276.53   3
   0  -6  -4 49022.9 1226.23   5
   0  -6  -4 52892.6 1405.82   2
   0  -6  -3 70269.6 1542.03   6
   0  -6  -3 70289.9 1594.01   3
   0  -6  -3 69434.4 1516.59   5
   0  -6  -3 74702.3 1732.40   2
   0  -6  -2 8422.52 437.597   7
   0  -6  -2 8728.70 438.875   2
   0  -6  -2 8381.81 381.907   6
   0  -6  -2 8398.06 273.471   1
   0  -6  -2 8459.06 379.965   3
   0  -6  -2 8034.22 315.936   5
   0  -6  -2 9088.18 521.001   4
   0  -6  -2 10041.5 515.926   8
   0  -6  -1 110492. 2408.98   8
   0  -6  -1 108909. 2220.36   6
   0  -6  -1 104036. 2153.65   3
   0  -6  -1 111273. 2275.39   2
   0  -6  -1 102516. 1991.50   5
   0  -6  -1 109543. 2292.64   7
   0  -6  -1 104801. 2053.84   1
   0  -6  -1 113151. 2447.37   4
   0  -6   0 8037.09 401.739   7
   0  -6   0 8411.53 409.357   2
   0  -6   0 8971.79 423.389   6
   0  -6   0 7555.56 346.344   3
   0  -6   0 8027.57 247.882   5
   0  -6   0 8240.60 452.220   4
   0  -6   0 8557.57 457.473   8
   0  -6   0 8076.61 346.045   1
   0  -6   1 185120. 3566.33   1
   0  -6   1 182299. 3631.09   7
   0  -6   1 192488. 3650.86   2
   0  -6   1 193946. 3688.79   6
   0  -6   1 181364. 3528.17   3
   0  -6   1 184253. 3288.22   5
   0  -6   1 190674. 3695.13   4
   0  -6   1 191834. 3744.09   8
   0  -6   2 54002.4 1277.92   3
   0  -6   2 53675.4 1368.16   7
   0  -6   2 55463.3 1408.30   8
   0  -6   2 57349.4 1427.57   6
   0  -6   2 55892.6 1388.72   2
   0  -6   2 53710.4 1067.21   5
   0  -6   2 53408.4 1324.02   4
   0  -6   2 51512.9 1323.51   1
   0  -6   3 54067.3 1380.19   8
   0  -6   3 53118.5 1299.28   3
   0  -6   3 55205.2 1437.92   6
   0  -6   3 51508.7 1092.27   5
   0  -6   3 50045.4 1248.36   4
   0  -6   3 55687.1 1392.41   1
   0  -6   4 117911. 2537.06   8
   0  -6   4 118683. 2505.69   3
   0  -6   4 119075. 2293.65   5
   0  -6   4 120571. 2611.99   1
   0  -6   5 188.235 72.2144   8
   0  -6   5 139.455 95.1509   1
   0  -6   5 191.757 66.0378   5
   0  -6   6 71693.6 1732.52   8
   0  -6   6 69802.5 1622.37   5
   0  -6   6 73858.0 1900.96   1
   0  -6   7 828.474 182.924   1
   0  -6   7 541.663 107.572   5
   0  -6   7 741.566 82.9733   4
   0  -6   8 41218.1 1396.07   1
   0  -6   8 40240.7 861.156   4
   0  -6   9 26904.1 1111.96   1
   0  -6   9 22774.2 510.462   4
   0  -6  10 13182.5 796.160   1
   0  -6  11 41802.4 1585.50   1
   0  -6  12 730.205 225.815   1
   0  -6  13 19194.6 1090.65   1
   0  -5 -13 12052.8 810.027   5
   0  -5 -12 2559.27 352.076   5
   0  -5 -11 18789.7 930.460   5
   0  -5 -10 1260.58 227.721   5
   0  -5  -9 22171.0 925.432   5
   0  -5  -8 18646.8 790.751   5
   0  -5  -7 21862.3 821.199   5
   0  -5  -6 84817.0 1953.13   5
   0  -5  -5 11201.4 489.215   5
   0  -5  -5 11673.8 555.528   2
   0  -5  -4 156474. 3082.37   5
   0  -5  -4 159730. 3245.76   2
   0  -5  -4 164122. 3318.03   8
   0  -5  -3 6820.26 335.633   3
   0  -5  -3 7593.80 310.912   6
   0  -5  -3 7344.96 421.900   8
   0  -5  -3 7201.44 318.049   5
   0  -5  -3 7508.66 393.751   2
   0  -5  -2 163762. 3113.31   2
   0  -5  -2 164867. 3225.75   8
   0  -5  -2 157190. 2971.42   6
   0  -5  -2 151970. 2979.81   3
   0  -5  -2 149178. 2775.90   1
   0  -5  -2 153839. 2899.97   5
   0  -5  -1 6341.03 335.255   7
   0  -5  -1 6042.44 300.439   6
   0  -5  -1 6582.37 329.502   2
   0  -5  -1 5990.07 284.766   3
   0  -5  -1 6099.48 360.938   8
   0  -5  -1 6391.44 230.732   5
   0  -5  -1 6777.24 385.869   4
   0  -5  -1 5931.32 237.188   1
   0  -5   0 33391.8 863.688   2
   0  -5   0 31145.8 859.750   7
   0  -5   0 31671.9 772.308   1
   0  -5   0 30139.7 780.904   3
   0  -5   0 32394.1 929.142   8
   0  -5   0 32447.9 856.082   6
   0  -5   0 29813.4 645.556   5
   0  -5   0 31685.9 924.918   4
   0  -5   1 73323.1 1576.32   2
   0  -5   1 69811.4 1566.84   7
   0  -5   1 66882.0 1512.32   1
   0  -5   1 74773.8 1611.53   6
   0  -5   1 68297.3 1488.91   3
   0  -5   1 74057.6 1642.42   8
   0  -5   1 70855.1 1321.96   5
   0  -5   1 71530.5 1597.83   4
   0  -5   2 2234.83 201.838   8
   0  -5   2 2328.36 125.090   5
   0  -5   2 2306.85 204.143   7
   0  -5   2 3022.74 220.176   1
   0  -5   2 2424.10 181.259   3
   0  -5   2 2355.43 206.758   2
   0  -5   3 167604. 3279.60   8
   0  -5   3 171300. 3324.52   1
   0  -5   3 166346. 3227.88   3
   0  -5   3 165773. 3055.11   5
   0  -5   4 8071.11 397.555   8
   0  -5   4 8624.14 340.141   5
   0  -5   4 8174.10 404.116   3
   0  -5   4 7966.20 434.383   1
   0  -5   5 69306.8 1540.68   5
   0  -5   5 71776.6 1753.81   1
   0  -5   6 63026.7 1284.06   4
   0  -5   6 63724.6 1504.37   5
   0  -5   6 64743.6 1688.12   1
   0  -5   7 17095.8 667.978   5
   0  -5   7 17212.6 770.493   1
   0  -5   7 17201.5 469.528   4
   0  -5   8 61961.3 1754.16   1
   0  -5   8 60662.3 1236.29   4
   0  -5   9 1303.98 229.765   1
   0  -5   9 1006.48 93.6348   4
   0  -5  10 59619.3 1827.12   1
   0  -5  10 57371.8 1181.80   4
   0  -5  11 5372.68 492.604   1
   0  -5  12 28452.3 1268.65   1
   0  -5  13 12151.7 832.892   1
   0  -5  14 2784.54 394.896   1
   0  -4 -14 13889.8 909.786   5
   0  -4 -13 251.642 161.322   5
   0  -4 -12 15563.1 874.924   5
   0  -4 -11 13936.6 785.736   5
   0  -4 -10 24385.2 1012.59   5
   0  -4  -9 50195.4 1502.16   5
   0  -4  -8 3420.39 324.373   5
   0  -4  -7 89402.4 2087.60   5
   0  -4  -6 8277.68 432.461   5
   0  -4  -6 7983.64 448.876   2
   0  -4  -5 103603. 2179.41   5
   0  -4  -5 101028. 2243.63   2
   0  -4  -4 49886.0 1201.27   5
   0  -4  -4 52565.2 1303.79   2
   0  -4  -3 60896.8 1447.32   8
   0  -4  -3 58581.7 1202.87   6
   0  -4  -3 58979.1 1284.51   5
   0  -4  -3 59391.9 1393.65   2
   0  -4  -2 167322. 3168.11   6
   0  -4  -2 169509. 3211.04   3
   0  -4  -2 179900. 3393.74   8
   0  -4  -2 161133. 3003.39   1
   0  -4  -2 165003. 3155.47   5
   0  -4  -2 176076. 3316.04   2
   0  -4  -1 3993.59 234.150   7
   0  -4  -1 4075.60 212.897   6
   0  -4  -1 4320.08 238.515   2
   0  -4  -1 3877.00 199.753   3
   0  -4  -1 3915.40 166.090   5
   0  -4  -1 4169.01 262.318   8
   0  -4   0 191364. 3525.99   6
   0  -4   0 187451. 3538.39   7
   0  -4   0 192468. 3611.98   8
   0  -4   0 195334. 3534.30   2
   0  -4   0 194809. 3623.42   4
   0  -4   1 31482.3 827.817   8
   0  -4   1 30003.6 783.430   7
   0  -4   1 30336.2 781.604   2
   0  -4   1 29728.1 733.989   3
   0  -4   1 29624.3 614.589   5
   0  -4   2 174945. 3243.56   3
   0  -4   2 171127. 3333.98   2
   0  -4   2 180829. 3113.37   5
   0  -4   2 177927. 3308.91   8
   0  -4   3 165339. 3149.64   8
   0  -4   3 164207. 3137.47   3
   0  -4   3 170652. 3026.70   5
   0  -4   4 59164.4 1418.57   1
   0  -4   4 56388.8 1256.58   5
   0  -4   5 124891. 2638.47   1
   0  -4   5 129180. 2501.00   5
   0  -4   5 122290. 2296.34   4
   0  -4   6 2545.53 251.583   6
   0  -4   6 2218.39 135.369   4
   0  -4   6 2687.99 227.326   5
   0  -4   6 2427.89 248.872   1
   0  -4   7 97761.9 2130.34   5
   0  -4   7 95406.1 2231.35   1
   0  -4   7 90574.3 1790.63   4
   0  -4   8 16465.7 762.361   1
   0  -4   8 17251.5 499.124   4
   0  -4   9 42567.8 1390.45   1
   0  -4   9 42429.8 984.963   4
   0  -4  10 48276.9 1560.96   1
   0  -4  10 48790.8 1122.58   4
   0  -4  11 12688.4 753.819   1
   0  -4  11 12504.4 461.656   4
   0  -4  12 37859.3 1450.77   1
   0  -4  13 30.8349 99.7375   1
   0  -4  14 11579.5 816.074   1
   0  -4  15 3764.42 461.425   1
   0  -3 -14 5831.87 561.426   5
   0  -3 -13 5697.01 543.527   5
   0  -3 -12 21018.3 1011.80   5
   0  -3 -11 287.910 151.690   5
   0  -3 -10 55141.3 1659.00   5
   0  -3  -9 7359.48 492.969   5
   0  -3  -8 54922.9 1511.03   5
   0  -3  -7 49912.2 1355.27   5
   0  -3  -6 16900.3 651.437   5
   0  -3  -6 19401.8 759.074   4
   0  -3  -5 108122. 2246.96   5
   0  -3  -4 4260.34 250.129   5
   0  -3  -3 147010. 2835.35   5
   0  -3  -3 148727. 2919.57   2
   0  -3  -3 156612. 2964.32   8
   0  -3  -2 67491.6 1456.44   8
   0  -3  -2 65431.4 1285.40   6
   0  -3  -2 66339.9 1319.80   5
   0  -3  -2 67690.1 1417.42   2
   0  -3  -1 89193.4 1726.68   6
   0  -3  -1 91135.0 1848.49   8
   0  -3  -1 89280.8 1727.89   3
   0  -3  -1 91517.6 1675.84   5
   0  -3  -1 95082.0 1797.92   2
   0  -3   0 60336.1 1225.26   2
   0  -3   0 59700.5 1275.82   8
   0  -3   0 58555.9 1179.28   3
   0  -3   0 59532.0 1229.05   7
   0  -3   1 98399.8 1963.66   7
   0  -3   1 103531. 1973.06   2
   0  -3   1 101132. 1922.13   3
   0  -3   1 102697. 1990.14   8
   0  -3   1 103538. 1822.54   5
   0  -3   2 184316. 3392.75   8
   0  -3   2 178207. 3362.55   3
   0  -3   3 772.288 98.3735   3
   0  -3   3 742.939 83.4916   5
   0  -3   4 301169. 5464.90   1
   0  -3   4 296462. 5340.64   5
   0  -3   5 42011.8 1050.57   5
   0  -3   5 40568.8 1110.10   1
   0  -3   5 41127.3 864.623   4
   0  -3   6 59261.8 1438.38   6
   0  -3   6 58423.6 1403.94   5
   0  -3   6 55599.6 1440.21   1
   0  -3   6 54829.2 1158.52   4
   0  -3   7 85607.0 1962.05   6
   0  -3   7 86737.8 1957.10   5
   0  -3   7 81852.5 1979.09   1
   0  -3   7 81045.3 1659.15   4
   0  -3   8 18309.6 755.655   1
   0  -3   8 16044.8 515.844   4
   0  -3   9 44553.2 1380.23   1
   0  -3   9 43502.8 1071.33   4
   0  -3  10 3770.22 368.372   1
   0  -3  10 3510.62 244.594   4
   0  -3  11 50453.6 1605.37   1
   0  -3  11 49156.9 1251.04   4
   0  -3  12 9509.95 655.806   1
   0  -3  13 14655.5 857.654   1
   0  -3  14 15764.4 930.876   1
   0  -3  15 1690.56 297.554   1
   0  -2 -14 238.156 163.502   5
   0  -2 -13 24740.5 1149.37   5
   0  -2 -12 2800.97 363.044   5
   0  -2 -11 24203.7 1035.93   5
   0  -2 -10 36663.4 1265.01   5
   0  -2  -9 25175.4 956.632   5
   0  -2  -8 137465. 3052.42   5
   0  -2  -8 150355. 3113.30   4
   0  -2  -7 418.446 110.329   4
   0  -2  -7 15.2997 56.3808   5
   0  -2  -6 109573. 2377.14   5
   0  -2  -6 117334. 2457.93   4
   0  -2  -5 18692.6 628.897   5
   0  -2  -5 19383.0 675.859   4
   0  -2  -4 121061. 2376.86   5
   0  -2  -3 3029.45 180.079   5
   0  -2  -2 167073. 3017.74   8
   0  -2  -2 160471. 2929.65   5
   0  -2  -1 375232. 6403.41   6
   0  -2  -1 371125. 6428.60   3
   0  -2  -1 376919. 6402.93   5
   0  -2  -1 372754. 6515.58   8
   0  -2   0 7956.95 268.317   8
   0  -2   0 7766.96 227.250   3
   0  -2   1 205569. 3731.61   3
   0  -2   1 215412. 3771.58   8
   0  -2   1 217577. 3677.35   5
   0  -2   2 242789. 4369.34   3
   0  -2   2 251985. 4329.21   5
   0  -2   3 102600. 1966.69   5
   0  -2   3 102217. 1849.94   4
   0  -2   4 428351. 7838.36   1
   0  -2   4 442158. 7619.36   4
   0  -2   5 31185.3 843.652   6
   0  -2   5 30061.6 847.807   5
   0  -2   5 29565.5 691.805   4
   0  -2   5 29944.2 859.901   1
   0  -2   6 204408. 3893.88   6
   0  -2   6 207299. 3952.18   5
   0  -2   6 201696. 3938.18   1
   0  -2   6 195391. 3693.55   4
   0  -2   7 1530.55 179.621   6
   0  -2   7 1558.05 189.261   5
   0  -2   7 1456.96 181.775   1
   0  -2   7 1555.38 139.830   4
   0  -2   8 83702.7 1985.42   1
   0  -2   8 86725.5 1938.20   6
   0  -2   9 8416.38 508.420   1
   0  -2   9 8648.42 407.147   4
   0  -2  10 8617.91 539.336   1
   0  -2  10 8623.51 431.777   4
   0  -2  11 40403.3 1371.74   1
   0  -2  11 41563.8 1170.95   4
   0  -2  12 1456.89 254.563   1
   0  -2  12 1408.51 194.115   4
   0  -2  13 28494.8 1200.60   1
   0  -2  14 3497.46 407.719   1
   0  -2  15 14820.7 901.253   1
   0  -2  16 4972.54 536.245   1
   0  -1 -14 9333.09 708.812   5
   0  -1 -13 14238.5 847.682   5
   0  -1 -12 6198.69 530.174   5
   0  -1 -11 46024.1 1515.10   5
   0  -1 -10 5072.45 422.895   5
   0  -1  -9 83630.4 2116.86   5
   0  -1  -9 87649.0 2059.72   4
   0  -1  -8 25433.1 860.786   4
   0  -1  -8 24634.0 891.626   5
   0  -1  -7 88895.6 2069.85   5
   0  -1  -7 93780.3 2046.64   4
   0  -1  -6 29392.2 881.495   5
   0  -1  -6 30163.0 873.531   4
   0  -1  -5 7327.22 357.276   5
   0  -1  -5 7265.23 350.048   4
   0  -1  -4 78427.4 1644.81   5
   0  -1  -4 80083.5 1660.59   4
   0  -1  -3 9015.43 324.788   5
   0  -1  -2 188393. 3338.80   5
   0  -1   2 10468.0 247.269   4
   0  -1   3 465014. 8149.20   1
   0  -1   3 473074. 8034.41   4
   0  -1   4 1120.35 118.238   1
   0  -1   4 1428.54 123.370   6
   0  -1   4 1293.41 99.4870   4
   0  -1   5 132240. 2505.10   6
   0  -1   5 126739. 2430.85   4
   0  -1   5 128615. 2543.87   1
   0  -1   6 61680.3 1368.42   6
   0  -1   6 59701.2 1408.02   1
   0  -1   6 58216.3 1302.61   4
   0  -1   7 12572.1 495.394   6
   0  -1   7 11834.8 521.822   1
   0  -1   7 12728.7 576.755   5
   0  -1   7 11768.1 462.361   4
   0  -1   8 75479.1 1708.91   6
   0  -1   8 72968.9 1667.85   4
   0  -1   8 73122.8 1774.88   1
   0  -1   9 12691.7 554.565   6
   0  -1   9 12263.1 594.313   1
   0  -1   9 12071.4 527.390   4
   0  -1  10 46664.3 1395.03   1
   0  -1  10 46771.0 1291.02   4
   0  -1  11 3995.45 375.566   1
   0  -1  11 4510.02 349.701   4
   0  -1  12 29451.4 1140.77   1
   0  -1  12 31022.8 1067.50   4
   0  -1  13 9664.02 637.576   1
   0  -1  14 9986.37 675.420   1
   0  -1  14 9433.72 637.446   8
   0  -1  15 16392.0 919.141   1
   0  -1  16 295.321 124.582   1
   0   0 -15 3519.07 460.195   5
   0   0 -14 19089.0 1022.69   5
   0   0 -13 1577.15 275.008   5
   0   0 -12 45993.3 1564.87   5
   0   0 -11 16057.0 812.372   5
   0   0 -10 44714.5 1420.32   5
   0   0 -10 45908.4 1286.14   4
   0   0  -9 43174.8 1206.25   4
   0   0  -9 45128.1 1349.97   5
   0   0  -8 30654.2 907.858   4
   0   0  -8 29183.9 989.497   5
   0   0  -7 74502.1 1653.91   4
   0   0  -7 71866.7 1743.46   5
   0   0  -6 213.101 61.9769   4
   0   0  -6 411.689 92.9893   5
   0   0  -5 30088.8 831.783   5
   0   0  -5 29736.3 775.508   4
   0   0  -4 36926.1 916.299   5
   0   0  -4 38675.3 878.786   4
   0   0  -3 32768.4 762.696   5
   0   0  -3 32215.0 721.443   4
   0   0  -2 363529. 6268.06   5
   0   0   2 373759. 6309.89   1
   0   0   2 362265. 6307.31   4
   0   0   3 30831.1 702.369   4
   0   0   3 31605.7 703.608   1
   0   0   4 39140.1 849.583   6
   0   0   4 38611.5 881.990   1
   0   0   4 37979.0 883.602   4
   0   0   5 30323.3 729.668   6
   0   0   5 26464.1 738.447   1
   0   0   5 29762.7 769.223   4
   0   0   6 249.171 68.5601   4
   0   0   6 264.774 63.6379   6
   0   0   6 236.744 68.7183   1
   0   0   7 74555.0 1595.01   6
   0   0   7 71981.2 1655.98   1
   0   0   7 73151.8 1661.11   4
   0   0   8 30280.5 859.414   6
   0   0   8 29776.7 914.320   1
   0   0   8 29571.0 914.205   4
   0   0   9 45106.0 1170.40   6
   0   0   9 43204.1 1237.91   1
   0   0   9 43253.4 1234.65   4
   0   0  10 42913.2 1293.76   1
   0   0  10 44847.9 1217.79   6
   0   0  10 45053.7 1304.96   4
   0   0  11 16190.9 742.125   1
   0   0  11 16796.0 748.126   4
   0   0  12 41587.0 1407.58   8
   0   0  12 44227.9 1402.78   1
   0   0  13 1252.75 228.812   1
   0   0  13 1386.68 243.533   8
   0   0  14 17791.0 889.834   1
   0   0  14 17292.7 905.143   8
   0   0  15 3529.50 392.772   1
   0   1 -15 15840.1 992.648   5
   0   1 -14 10086.2 735.582   5
   0   1 -13 10365.6 705.594   5
   0   1 -12 29422.9 1191.46   5
   0   1 -11 4487.96 414.625   5
   0   1 -10 47784.9 1256.33   4
   0   1 -10 45991.0 1453.95   5
   0   1  -9 11916.6 507.129   4
   0   1  -9 12380.5 624.840   5
   0   1  -8 72255.4 1610.55   4
   0   1  -8 72012.7 1795.72   5
   0   1  -7 11770.0 533.906   5
   0   1  -7 11843.9 448.664   4
   0   1  -6 57923.8 1269.12   4
   0   1  -6 58177.6 1410.24   5
   0   1  -5 127041. 2551.34   5
   0   1  -5 129567. 2418.50   4
   0   1  -4 1256.19 126.083   5
   0   1  -4 1345.61 100.251   4
   0   1  -3 459083. 7840.27   5
   0   1  -3 448298. 7733.32   4
   0   1  -2 10226.0 303.379   6
   0   1  -2 10450.0 299.709   5
   0   1   2 180803. 3102.37   1
   0   1   2 178423. 3232.99   4
   0   1   3 8939.49 258.487   1
   0   1   3 8537.51 324.423   4
   0   1   4 75027.4 1466.71   1
   0   1   4 75573.0 1586.90   4
   0   1   5 7408.43 298.394   1
   0   1   5 7589.08 356.982   4
   0   1   6 29162.4 772.722   1
   0   1   6 28872.5 859.118   4
   0   1   6 29430.2 722.393   6
   0   1   7 91338.3 1839.47   6
   0   1   7 90342.7 1911.43   1
   0   1   7 89796.0 2026.76   4
   0   1   8 23776.5 767.198   1
   0   1   8 24852.7 861.413   4
   0   1   8 24891.0 712.885   6
   0   1   9 84968.2 1919.80   1
   0   1   9 86365.3 1812.02   6
   0   1   9 83661.3 2027.34   4
   0   1  10 4520.94 334.063   1
   0   1  10 4750.79 299.538   6
   0   1  10 4378.42 369.551   4
   0   1  10 3915.61 357.381   8
   0   1  11 43986.5 1442.41   8
   0   1  11 47705.0 1368.32   1
   0   1  11 46010.9 1443.89   4
   0   1  12 5688.58 474.931   8
   0   1  12 6215.79 443.691   1
   0   1  13 13171.6 772.745   8
   0   1  13 15723.8 757.821   1
   0   1  14 8618.78 641.774   8
   0   1  14 9502.76 603.308   1
   0   2 -15 15482.8 967.112   5
   0   2 -14 3203.91 412.586   5
   0   2 -13 29640.3 1252.26   5
   0   2 -12 1276.26 245.122   5
   0   2 -11 39312.8 1353.76   5
   0   2 -10 8021.42 526.006   5
   0   2  -9 9298.93 531.941   5
   0   2  -8 81634.0 1960.67   5
   0   2  -7 1588.26 188.537   5
   0   2  -6 190791. 3688.30   5
   0   2  -5 28553.9 800.971   5
   0   2  -4 426814. 7500.06   6
   0   2  -4 424790. 7475.63   5
   0   2  -3 98481.5 1880.09   5
   0   2  -3 97732.9 1922.73   6
   0   2  -2 237929. 4283.64   6
   0   2  -2 243085. 4214.92   5
   0   2  -1 200955. 3584.64   7
   0   2  -1 201090. 3576.74   6
   0   2  -1 202442. 3589.37   2
   0   2   0 7808.15 251.229   2
   0   2   0 7989.29 244.729   6
   0   2   1 376956. 6381.53   6
   0   2   1 367154. 6450.87   2
   0   2   2 161453. 2811.42   6
   0   2   2 162016. 2903.89   5
   0   2   2 158591. 2996.91   4
   0   2   3 3374.35 191.497   5
   0   2   3 2946.39 202.865   4
   0   2   4 116315. 2415.41   4
   0   2   4 116329. 2162.49   1
   0   2   5 18602.8 634.671   8
   0   2   5 17596.1 634.830   4
   0   2   5 17413.2 471.966   1
   0   2   6 104259. 2287.79   8
   0   2   6 105672. 2312.43   4
   0   2   6 107651. 2066.61   1
   0   2   7 240.777 94.6038   8
   0   2   7 122.789 63.8923   4
   0   2   7 429.179 84.8724   1
   0   2   7 190.406 80.8338   5
   0   2   8 138235. 2600.65   6
   0   2   8 136669. 2698.16   1
   0   2   8 135742. 2953.07   4
   0   2   8 129391. 2915.63   8
   0   2   9 24793.0 707.591   6
   0   2   9 23566.8 921.655   8
   0   2   9 24046.8 933.117   4
   0   2   9 23939.5 773.663   1
   0   2  10 38717.6 993.141   6
   0   2  10 37836.3 1278.25   4
   0   2  10 38030.7 1089.42   1
   0   2  11 23795.8 841.419   1
   0   2  11 21061.0 958.661   8
   0   2  12 3231.67 301.461   1
   0   2  12 2765.98 332.320   8
   0   2  13 20089.8 1010.60   8
   0   2  13 25364.2 949.222   1
   0   2  14 599.418 183.580   8
   0   3 -15 1342.68 287.384   5
   0   3 -14 14735.7 903.287   5
   0   3 -13 14261.1 844.050   5
   0   3 -12 9284.65 633.579   5
   0   3 -11 46330.2 1498.57   5
   0   3 -10 3037.35 315.877   5
   0   3  -9 43676.3 1319.63   5
   0   3  -8 15684.5 676.911   5
   0   3  -7 78611.5 1833.46   5
   0   3  -6 53327.8 1341.58   3
   0   3  -6 51442.6 1297.28   5
   0   3  -5 38515.1 1052.72   3
   0   3  -5 42878.2 1043.98   5
   0   3  -4 273788. 5010.40   6
   0   3  -4 276204. 4984.89   3
   0   3  -4 271278. 4923.06   5
   0   3  -3 819.446 101.853   3
   0   3  -3 579.541 94.9744   6
   0   3  -3 945.655 93.8148   5
   0   3  -3 606.014 104.950   2
   0   3  -2 175746. 3227.18   6
   0   3  -2 167417. 3260.80   7
   0   3  -2 168110. 3266.81   2
   0   3  -2 175167. 3166.32   3
   0   3  -2 176131. 3095.36   5
   0   3  -1 97662.3 1894.61   2
   0   3  -1 98165.1 1889.95   6
   0   3  -1 96898.7 1837.90   3
   0   3  -1 94333.5 1883.69   7
   0   3   0 58282.6 1180.79   6
   0   3   0 56851.2 1139.68   3
   0   3   0 56652.8 1191.31   2
   0   3   1 88425.6 1687.44   6
   0   3   1 89535.0 1763.26   2
   0   3   2 64828.3 1222.11   6
   0   3   2 62776.4 1262.10   5
   0   3   3 147212. 2625.68   6
   0   3   3 146871. 2767.07   5
   0   3   3 147238. 2905.70   4
   0   3   4 4129.87 169.151   6
   0   3   4 4428.17 256.006   5
   0   3   4 3967.03 276.040   4
   0   3   4 4007.98 129.406   1
   0   3   5 103275. 1930.54   6
   0   3   5 101598. 1894.72   1
   0   3   5 110275. 2222.11   5
   0   3   5 103532. 2285.48   4
   0   3   5 101923. 2252.47   8
   0   3   6 16262.9 668.280   8
   0   3   6 16440.9 451.649   1
   0   3   6 18283.1 674.473   5
   0   3   6 16380.5 689.570   4
   0   3   7 48626.8 1077.85   1
   0   3   7 50952.2 1418.17   4
   0   3   7 47742.9 1373.33   8
   0   3   8 52990.5 1211.03   1
   0   3   8 55365.6 1560.92   4
   0   3   8 53992.9 1142.39   6
   0   3   8 49392.4 1483.68   8
   0   3   9 7018.25 300.637   6
   0   3   9 6806.00 479.629   8
   0   3   9 6857.66 346.177   1
   0   3   9 7241.07 510.942   4
   0   3  10 57965.3 1248.87   6
   0   3  10 54497.3 1355.38   1
   0   3  11 128.544 131.857   8
   0   3  11 105.579 65.7123   1
   0   3  12 20069.6 755.366   1
   0   3  12 17560.6 921.536   8
   0   3  13 4871.12 493.148   8
   0   3  14 5439.16 546.840   8
   0   3  15 5738.97 579.471   8
   0   4 -15 3491.33 455.495   5
   0   4 -14 12200.2 819.890   5
   0   4 -13-150.689 164.147   5
   0   4 -12 35824.7 1356.29   5
   0   4 -11 10046.3 638.087   5
   0   4 -10 44806.2 1411.78   5
   0   4  -9 39437.0 1246.79   5
   0   4  -8 15853.7 681.147   5
   0   4  -7 84256.9 1948.37   5
   0   4  -6 2071.74 199.610   5
   0   4  -6 2197.86 218.770   3
   0   4  -5 114623. 2454.76   6
   0   4  -5 116897. 2366.91   5
   0   4  -5 117693. 2423.55   3
   0   4  -4 49940.6 1436.45   7
   0   4  -4 52830.6 1302.81   6
   0   4  -4 53942.0 1263.67   3
   0   4  -4 49133.1 1419.15   2
   0   4  -4 54078.6 1204.15   5
   0   4  -3 152247. 3122.16   7
   0   4  -3 148794. 3122.41   2
   0   4  -3 157761. 3029.54   6
   0   4  -3 160151. 2878.91   5
   0   4  -3 157229. 2959.25   3
   0   4  -2 167721. 3218.41   7
   0   4  -2 170352. 3240.29   2
   0   4  -2 165867. 3184.52   6
   0   4  -2 167434. 3113.43   3
   0   4  -1 27799.7 754.232   2
   0   4  -1 27213.0 747.110   7
   0   4  -1 27578.8 703.224   3
   0   4  -1 28817.7 755.985   6
   0   4   0 183722. 3343.88   6
   0   4   0 179894. 3282.72   3
   0   4   0 178402. 3359.65   2
   0   4   1 3496.68 193.755   6
   0   4   1 3799.07 227.767   2
   0   4   2 160722. 2966.82   6
   0   4   2 162493. 3110.50   2
   0   4   3 55878.3 1143.51   6
   0   4   4 50031.7 1028.57   6
   0   4   4 50017.1 1196.51   5
   0   4   5 101601. 1903.79   6
   0   4   5 105609. 2189.90   5
   0   4   5 98445.7 2288.65   8
   0   4   5 101718. 2326.45   4
   0   4   6 8353.66 280.618   6
   0   4   6 9025.82 461.889   5
   0   4   6 8706.15 504.856   4
   0   4   6 8005.88 475.906   8
   0   4   6 7891.45 229.913   1
   0   4   7 82441.6 1567.37   1
   0   4   7 82041.4 1589.52   6
   0   4   7 81547.0 2057.68   8
   0   4   8 3353.19 183.845   1
   0   4   8 3650.27 348.436   8
   0   4   8 3156.95 173.160   6
   0   4   9 48732.2 1020.03   6
   0   4   9 47979.8 1091.98   1
   0   4   9 46606.2 1028.15   6
   0   4   9 44426.6 1482.65   8
   0   4  10 23563.8 689.621   1
   0   4  10 22241.2 598.598   6
   0   4  10 21935.7 1002.55   8
   0   4  11 12286.5 497.633   1
   0   4  11 10734.4 702.056   8
   0   4  12 12958.7 815.272   8
   0   4  13 512.338 173.301   8
   0   4  14 12022.4 843.506   8
   0   4  15 385.143 138.564   8
   0   5 -15 13046.9 880.696   5
   0   5 -14 2515.77 376.051   5
   0   5 -13 10738.1 731.385   5
   0   5 -12 24578.7 1094.74   5
   0   5 -11 5462.02 453.660   5
   0   5 -10 55969.5 1653.67   5
   0   5  -9 765.886 146.004   5
   0   5  -8 58012.0 1557.68   5
   0   5  -7 16554.8 860.463   2
   0   5  -7 16290.5 663.027   5
   0   5  -6 55316.7 1746.53   7
   0   5  -6 56469.0 1526.04   6
   0   5  -6 56306.0 1739.72   2
   0   5  -6 59747.0 1447.82   5
   0   5  -5 62966.8 1587.70   6
   0   5  -5 59514.7 1759.02   2
   0   5  -5 65797.6 1547.96   3
   0   5  -5 64505.9 1473.64   5
   0   5  -5 60148.8 1776.84   7
   0   5  -4 7074.15 465.720   2
   0   5  -4 8042.16 428.066   6
   0   5  -4 7950.11 392.360   3
   0   5  -4 8071.34 354.298   5
   0   5  -4 7117.04 463.081   7
   0   5  -3 149325. 3122.60   7
   0   5  -3 150368. 3037.05   6
   0   5  -3 155172. 2965.79   3
   0   5  -3 148828. 3135.81   2
   0   5  -2 2151.57 201.514   7
   0   5  -2 1927.84 187.125   6
   0   5  -2 2478.91 189.939   3
   0   5  -2 2197.51 205.332   2
   0   5  -1 65889.1 1500.16   2
   0   5  -1 65398.7 1502.45   7
   0   5  -1 66119.5 1483.18   6
   0   5  -1 64712.4 1413.72   3
   0   5   0 29746.6 868.536   8
   0   5   0 30055.7 813.046   6
   0   5   0 28985.9 756.137   3
   0   5   0 29120.1 829.904   2
   0   5   1 6109.67 294.765   6
   0   5   1 5697.19 316.606   2
   0   5   2 144524. 2747.12   6
   0   5   2 144970. 2880.55   2
   0   5   3 6699.95 287.022   6
   0   5   4 146691. 2724.79   6
   0   5   5 11343.9 361.067   6
   0   5   5 10345.0 565.044   8
   0   5   6 77025.4 2036.63   8
   0   5   6 81285.6 1581.79   6
   0   5   7 21516.4 531.681   6
   0   5   7 20561.9 895.306   8
   0   5   8 17579.9 446.199   6
   0   5   8 16902.0 830.697   8
   0   5   9 20410.2 475.773   6
   0   5   9 20345.0 475.427   1
   0   5   9 20309.3 952.715   8
   0   5  10 1169.96 232.922   8
   0   5  11 16745.6 936.410   8
   0   5  12 2416.42 365.684   8
   0   5  13 9698.37 761.630   8
   0   5  14 7441.71 684.968   8
   0   6 -15 9224.85 740.017   5
   0   6 -14 2079.06 339.049   5
   0   6 -13 18483.1 1156.53   2
   0   6 -13 16513.2 924.146   5
   0   6 -12 1058.82 306.528   2
   0   6 -12 493.771 172.805   5
   0   6 -11 41079.4 1674.23   2
   0   6 -11 36057.8 1318.66   5
   0   6 -10 10899.4 628.974   5
   0   6 -10 13065.4 873.193   2
   0   6  -9 23842.3 1183.49   2
   0   6  -9 24380.4 943.958   5
   0   6  -8 38935.7 1507.76   2
   0   6  -8 37139.9 1168.26   5
   0   6  -7 605.997 188.591   2
   0   6  -7 725.423 133.962   5
   0   6  -6 60331.1 1920.95   2
   0   6  -6 63998.2 1708.74   6
   0   6  -5 154.527 103.098   7
   0   6  -5 236.760 95.0861   6
   0   6  -5 190.723 50.3771   5
   0   6  -5 185.304 89.2037   2
   0   6  -5 139.645 66.4033   3
   0   6  -4 104720. 2544.80   7
   0   6  -4 103995. 2562.66   2
   0   6  -4 108767. 2420.33   6
   0   6  -3 50651.2 1382.71   7
   0   6  -3 45902.6 1362.63   2
   0   6  -3 47380.5 1301.52   6
   0   6  -3 50671.8 1251.55   3
   0   6  -2 50231.5 1303.15   6
   0   6  -2 49745.2 1327.36   2
   0   6  -2 48778.6 1308.17   7
   0   6  -2 49944.6 1229.91   3
   0   6  -1 172100. 3375.24   6
   0   6  -1 172569. 3283.05   3
   0   6  -1 168330. 3393.32   2
   0   6   0 7729.92 427.339   8
   0   6   0 7468.55 376.699   6
   0   6   0 7193.24 337.905   3
   0   6   0 7127.52 384.717   2
   0   6   1 100972. 2242.05   8
   0   6   1 100088. 2087.40   6
   0   6   1 98005.9 2157.44   2
   0   6   2 8044.75 366.685   6
   0   6   2 7634.56 411.031   2
   0   6   3 68867.5 1493.79   6
   0   6   4 48569.9 1104.51   6
   0   6   4 46535.9 1399.36   8
   0   6   5 19999.9 567.690   6
   0   6   5 19176.5 835.373   8
   0   6   6 78530.2 1551.78   6
   0   6   6 72859.7 2027.83   8
   0   6   7 3884.53 186.654   6
   0   6   7 4101.45 395.468   8
   0   6   8 24980.1 561.860   6
   0   6   8 23344.2 1044.52   8
   0   6   9 5397.76 492.094   8
   0   6  10 14637.5 866.372   8
   0   6  11 13208.3 851.963   8
   0   6  12 4101.89 494.490   8
   0   6  13 12696.8 900.021   8
   0   6  14 94.0729 102.030   8
   0   7 -14 17311.3 971.706   5
   0   7 -13 9605.49 846.500   2
   0   7 -13 9217.23 673.444   5
   0   7 -12 7192.23 714.066   2
   0   7 -12 8048.04 596.554   5
   0   7 -11 20759.8 1188.84   2
   0   7 -11 19990.6 933.574   5
   0   7 -10 1713.94 342.021   2
   0   7 -10 1805.22 249.283   5
   0   7  -9 45206.4 1781.58   2
   0   7  -9 46974.2 1430.95   5
   0   7  -8 145.805 121.164   2
   0   7  -8 171.529 82.1617   5
   0   7  -7 32840.9 1426.57   2
   0   7  -7 40738.0 1188.99   5
   0   7  -6 16042.3 906.164   2
   0   7  -6 17581.2 782.607   6
   0   7  -5 10534.3 687.180   2
   0   7  -5 11765.7 609.075   6
   0   7  -4 71990.5 2017.60   2
   0   7  -4 73208.8 1870.68   6
   0   7  -4 72502.6 1974.77   7
   0   7  -3 1623.98 214.706   6
   0   7  -3 1574.38 209.342   7
   0   7  -3 1842.90 205.107   3
   0   7  -3 1671.01 226.018   2
   0   7  -2 138628. 2965.36   7
   0   7  -2 142129. 2953.40   6
   0   7  -2 140604. 2840.47   3
   0   7  -2 133545. 2962.63   2
   0   7  -1 19918.5 732.830   6
   0   7  -1 18928.3 732.211   2
   0   7  -1 20009.2 672.810   3
   0   7   0 72295.6 1768.08   8
   0   7   0 69557.4 1561.78   3
   0   7   0 69003.3 1641.46   6
   0   7   1 39885.9 1220.86   8
   0   7   1 40539.8 1090.85   6
   0   7   1 38218.2 1138.97   2
   0   7   2 23618.3 909.766   8
   0   7   2 24508.9 764.627   6
   0   7   2 23485.8 842.702   2
   0   7   3 59968.9 1681.05   8
   0   7   3 59793.4 1403.63   6
   0   7   4 4267.61 378.089   8
   0   7   4 4263.40 259.752   6
   0   7   5 28641.7 778.929   6
   0   7   5 27058.8 1086.68   8
   0   7   6 11271.0 404.288   6
   0   7   6 10453.1 656.010   8
   0   7   7 23983.1 617.271   6
   0   7   7 23726.4 1063.73   8
   0   7   8 17754.3 935.095   8
   0   7   9 3375.45 414.812   8
   0   7  10 16749.2 972.774   8
   0   7  11-26.3612 118.503   8
   0   7  12 11966.4 870.562   8
   0   7  13 3333.70 474.455   8
   0   8 -13 635.915 279.468   2
   0   8 -12 18367.5 1179.49   2
   0   8 -11 1796.74 375.231   2
   0   8 -11 1805.53 270.875   5
   0   8 -10 20775.1 1239.18   2
   0   8 -10 24883.6 1012.32   5
   0   8  -9 11512.7 869.681   2
   0   8  -8 15857.4 1013.28   2
   0   8  -7 31627.2 1446.46   2
   0   8  -6 25.4449 90.0517   2
   0   8  -6 221.791 127.829   6
   0   8  -5 51519.4 1765.04   2
   0   8  -5 55466.6 1602.66   6
   0   8  -4 1765.57 244.116   6
   0   8  -4 2021.18 279.488   2
   0   8  -3 50244.6 1460.61   6
   0   8  -3 48613.2 1522.12   2
   0   8  -3 52205.0 1399.62   3
   0   8  -2 65694.1 1796.60   2
   0   8  -2 70287.5 1780.34   6
   0   8  -2 68530.9 1673.00   3
   0   8  -1 16114.5 629.766   3
   0   8  -1 15296.2 693.034   2
   0   8  -1 17124.1 705.467   6
   0   8   0 72676.8 1864.21   8
   0   8   0 69544.2 1713.40   6
   0   8   0 67017.4 1608.56   3
   0   8   0 65704.6 1737.95   2
   0   8   1 166.161 105.496   8
   0   8   1 74.5989 84.1916   6
   0   8   1 100.997 73.8267   2
   0   8   2 40013.2 1316.44   8
   0   8   2 38228.0 1104.22   6
   0   8   2 39960.3 1222.36   2
   0   8   3 5397.98 452.354   8
   0   8   3 6129.67 354.768   6
   0   8   4 25989.1 1071.78   8
   0   8   4 25296.4 792.514   6
   0   8   5 34185.2 923.290   6
   0   8   5 31664.1 1259.23   8
   0   8   6 3089.91 213.530   6
   0   8   6 3242.20 380.524   8
   0   8   7 47279.9 1672.40   8
   0   8   8 180.173 136.569   8
   0   8   9 23896.2 1192.93   8
   0   8  10 4424.81 509.899   8
   0   8  11 8771.98 747.865   8
   0   9 -12 6149.96 700.746   2
   0   9 -11 4134.94 550.105   2
   0   9 -10 7364.95 728.425   2
   0   9  -9-114.315 205.644   2
   0   9  -8 20796.4 1220.59   2
   0   9  -7 6795.51 666.572   2
   0   9  -6 23448.2 1205.79   2
   0   9  -5 54473.4 1901.77   2
   0   9  -5 61750.7 1775.82   6
   0   9  -4 5309.74 437.857   6
   0   9  -4 4941.36 465.048   2
   0   9  -3 41980.8 1345.27   6
   0   9  -3 40211.9 1397.94   2
   0   9  -2 1195.77 205.023   6
   0   9  -2 617.386 142.974   2
   0   9  -1 62802.7 1565.79   3
   0   9  -1 59984.7 1649.65   6
   0   9  -1 57147.7 1666.38   2
   0   9   0 7158.82 451.928   6
   0   9   0 5995.76 436.096   2
   0   9   1 22550.8 976.813   8
   0   9   1 21495.9 826.322   6
   0   9   1 22067.5 890.872   2
   0   9   2 21201.3 954.085   8
   0   9   2 20489.9 776.341   6
   0   9   2 19489.2 845.224   2
   0   9   3 4944.17 453.628   8
   0   9   3 4790.12 334.193   6
   0   9   4 29505.1 1228.19   8
   0   9   4 31061.7 941.441   6
   0   9   5 299.502 146.155   8
   0   9   5 557.046 110.672   6
   0   9   6 23593.5 1132.39   8
   0   9   7 8639.64 685.077   8
   0   9   8 10435.4 775.619   8
   0   9   9 14433.9 952.245   8
   0   9  10 893.396 265.004   8
   0  10 -11 8614.61 838.509   2
   0  10 -10 3588.59 532.776   2
   0  10  -9 8887.39 830.166   2
   0  10  -8 13681.8 1029.87   2
   0  10  -7 2747.85 438.810   2
   0  10  -6 34461.8 1555.21   2
   0  10  -5 1681.51 265.477   6
   0  10  -5 1919.91 330.513   2
   0  10  -4 43313.9 1470.99   6
   0  10  -4 42085.8 1566.10   2
   0  10  -3 3900.76 386.658   6
   0  10  -3 3441.36 377.455   2
   0  10  -2 18789.3 856.999   6
   0  10  -2 17817.9 867.956   2
   0  10  -1 21195.1 901.547   6
   0  10  -1 20557.6 919.998   2
   0  10   0 3809.14 357.760   6
   0  10   0 3763.19 362.967   2
   0  10   1 27798.4 1018.05   6
   0  10   1 29166.9 1096.37   2
   0  10   2 2155.27 323.630   8
   0  10   2 2273.79 251.119   6
   0  10   2 1920.57 269.967   2
   0  10   3 30380.2 1016.37   6
   0  10   3 30900.1 1288.86   8
   0  10   4 9804.00 706.348   8
   0  10   4 9561.38 500.216   6
   0  10   5 14452.1 889.536   8
   0  10   6 22645.3 1160.77   8
   0  10   7 951.549 264.312   8
   0  10   8 16402.1 1030.19   8
   0  10   9 672.443 253.143   8
   0  11 -10 387.735 239.229   2
   0  11  -9 15595.1 1163.44   2
   0  11  -8 627.113 268.000   2
   0  11  -7 21271.4 1292.77   2
   0  11  -6 10557.2 842.203   2
   0  11  -5 14358.4 947.118   2
   0  11  -4 26284.3 1140.42   6
   0  11  -4 25370.1 1207.27   2
   0  11  -3 1686.66 268.296   6
   0  11  -3 1513.34 264.181   2
   0  11  -2 11970.6 708.444   6
   0  11  -2 11678.4 716.708   2
   0  11  -1 37.3104 84.8295   6
   0  11  -1 56.9747 79.4826   2
   0  11   0 17469.0 862.765   2
   0  11   0 16760.5 821.191   6
   0  11   1 11196.8 635.570   6
   0  11   1 10630.5 659.628   2
   0  11   2 7630.59 506.536   6
   0  11   3 29982.3 1057.97   6
   0  11   3 30616.9 1356.59   8
   0  11   4 989.407 270.136   8
   0  11   5 20607.8 1135.14   8
   0  11   6 1635.05 331.387   8
   0  11   7 10079.6 813.342   8
   0  12  -9 5917.29 738.811   2
   0  12  -8 4949.07 647.259   2
   0  12  -7 9042.31 836.806   2
   0  12  -6 743.504 244.513   2
   0  12  -5 17886.6 1075.83   2
   0  12  -4 159.347 119.906   2
   0  12  -3 12814.0 818.495   2
   0  12  -2 7724.15 592.408   6
   0  12  -2 7638.83 602.266   2
   0  12  -1 5064.97 466.811   6
   0  12  -1 4380.17 445.382   2
   0  12   0 19455.8 932.132   6
   0  12   0 19966.1 970.395   2
   0  12   1 975.192 207.588   2
   0  12   1 952.386 204.514   6
   0  12   2 20960.1 922.445   6
   0  12   4 15104.7 992.492   8
   0  12   5 8963.70 791.152   8
   1 -13  -3 12040.1 861.179   7
   1 -13  -2 1825.61 332.285   7
   1 -13  -1 4314.31 494.349   7
   1 -13   0 6861.12 631.879   7
   1 -13   1 753.617 224.374   7
   1 -12  -5 5082.86 549.689   7
   1 -12  -4 8408.00 708.656   7
   1 -12  -3 13836.5 883.484   7
   1 -12  -2 1653.88 309.392   7
   1 -12  -1 22102.4 1111.58   7
   1 -12   0 2958.80 408.094   7
   1 -12   1 14373.9 874.512   7
   1 -12   2 5496.76 540.738   7
   1 -12   4 15566.1 815.611   1
   1 -12   5 59.2034 108.223   1
   1 -12   6 13192.8 815.026   1
   1 -12   7 1233.67 259.932   1
   1 -12   8 9725.12 762.420   1
   1 -11  -7 4629.63 531.658   7
   1 -11  -6 9868.56 759.410   7
   1 -11  -5 269.416 187.645   7
   1 -11  -4 16609.7 969.398   7
   1 -11  -3 2460.56 354.695   7
   1 -11  -2 19370.7 998.951   7
   1 -11  -1 14849.2 861.493   7
   1 -11   0 8910.84 643.551   7
   1 -11   1 18598.8 958.737   7
   1 -11   2 433.946 137.068   7
   1 -11   2 485.363 126.124   1
   1 -11   3 18822.9 844.849   1
   1 -11   4 3098.53 346.949   1
   1 -11   5 13585.7 783.401   1
   1 -11   6 9831.16 685.300   1
   1 -11   7 3418.60 428.447   1
   1 -11   8 16849.5 994.974   1
   1 -11   9 152.553 126.434   1
   1 -10  -7 15752.4 960.234   7
   1 -10  -6 1926.01 321.062   7
   1 -10  -5 12311.4 808.497   7
   1 -10  -4 17554.2 944.702   7
   1 -10  -3 12180.1 756.039   7
   1 -10  -3 11937.3 544.197   3
   1 -10  -2 33224.1 1303.69   7
   1 -10  -2 32766.2 974.117   3
   1 -10  -1 161.420 100.881   7
   1 -10  -1 165.068 71.3445   3
   1 -10   0 36082.9 1308.63   7
   1 -10   0 34371.2 981.596   3
   1 -10   1 10361.2 655.030   7
   1 -10   1 9393.77 496.998   1
   1 -10   1 11299.8 507.636   3
   1 -10   2 12982.3 751.740   7
   1 -10   2 12958.9 565.158   3
   1 -10   2 12001.6 610.745   1
   1 -10   3 16256.6 672.857   3
   1 -10   3 15147.8 738.124   1
   1 -10   4 8723.42 574.628   1
   1 -10   5 38094.2 1369.66   1
   1 -10   6 378.629 125.548   1
   1 -10   7 33831.3 1375.76   1
   1 -10   8 6034.67 569.710   1
   1 -10   9 9789.30 767.330   1
   1 -10  10 11690.3 867.377   1
   1  -9 -10 13288.2 818.152   5
   1  -9  -9 2185.39 321.313   5
   1  -9  -8 10217.6 647.433   5
   1  -9  -7 12231.9 632.984   3
   1  -9  -7 13560.7 713.718   5
   1  -9  -6 4934.10 393.325   5
   1  -9  -6 4896.22 367.141   3
   1  -9  -5 22584.1 1077.68   7
   1  -9  -5 22379.4 825.923   3
   1  -9  -5 23737.2 878.201   5
   1  -9  -4 135.735 101.717   7
   1  -9  -4 224.328 79.0342   3
   1  -9  -4 273.370 101.740   5
   1  -9  -3 31862.9 1245.98   7
   1  -9  -3 32113.9 970.992   3
   1  -9  -3 33065.1 974.048   5
   1  -9  -2 5514.28 474.510   7
   1  -9  -2 6365.57 356.378   3
   1  -9  -2 6283.39 342.418   5
   1  -9  -1 27863.2 1099.03   7
   1  -9  -1 27816.3 837.524   3
   1  -9  -1 26817.0 743.573   1
   1  -9  -1 29178.6 789.451   5
   1  -9   0 27413.5 1057.20   7
   1  -9   0 23950.4 675.524   5
   1  -9   0 24537.4 782.771   1
   1  -9   0 25553.6 788.203   3
   1  -9   1 5833.50 458.053   7
   1  -9   1 6169.87 348.146   3
   1  -9   1 5898.67 264.278   5
   1  -9   1 5936.55 372.562   1
   1  -9   2 39176.9 1347.23   7
   1  -9   2 41133.9 1113.61   3
   1  -9   2 38851.4 1197.06   1
   1  -9   3 3290.45 314.142   1
   1  -9   3 4227.12 307.484   3
   1  -9   3 3556.48 368.020   7
   1  -9   4 45430.7 1432.65   1
   1  -9   5 11642.4 672.258   1
   1  -9   6 32144.3 1250.47   1
   1  -9   7 31304.5 1281.90   1
   1  -9   8 7893.94 632.846   1
   1  -9   9 22065.8 1134.46   1
   1  -9  10 219.095 146.436   1
   1  -9  11 12256.6 897.995   1
   1  -8 -11 8117.65 654.032   5
   1  -8 -10 8422.84 648.662   5
   1  -8 -10 8185.58 573.372   3
   1  -8  -9 2266.25 286.534   3
   1  -8  -9 2726.86 339.506   5
   1  -8  -8 19092.2 832.824   3
   1  -8  -8 20898.8 935.131   5
   1  -8  -7 447.508 119.134   3
   1  -8  -7 263.768 120.503   5
   1  -8  -6 30452.2 1018.15   3
   1  -8  -6 31956.5 1095.58   5
   1  -8  -5 10819.0 524.647   3
   1  -8  -5 11452.2 573.626   5
   1  -8  -4 27858.8 1140.89   7
   1  -8  -4 30029.1 928.794   3
   1  -8  -4 30067.2 957.115   5
   1  -8  -3 39012.2 1348.17   7
   1  -8  -3 38914.7 1081.72   6
   1  -8  -3 39051.8 1073.74   3
   1  -8  -3 39815.4 1093.43   5
   1  -8  -2 9800.13 595.282   7
   1  -8  -2 10087.6 484.545   6
   1  -8  -2 9386.37 270.761   1
   1  -8  -2 9460.16 430.166   3
   1  -8  -2 10338.4 441.169   5
   1  -8  -1 79810.7 1863.56   6
   1  -8  -1 77027.5 1697.56   3
   1  -8  -1 78913.4 2045.84   7
   1  -8  -1 75329.4 1603.76   1
   1  -8  -1 79355.7 1678.52   5
   1  -8   0 335.400 107.231   7
   1  -8   0 333.968 66.5847   3
   1  -8   0 363.773 65.9443   5
   1  -8   0 527.553 106.808   1
   1  -8   1 61872.0 1428.91   3
   1  -8   1 62747.3 1715.98   7
   1  -8   1 62094.7 1324.42   5
   1  -8   1 61253.4 1515.49   1
   1  -8   2 12936.0 595.896   1
   1  -8   2 13407.2 674.086   7
   1  -8   2 14401.2 544.470   3
   1  -8   2 13715.2 450.820   5
   1  -8   2 14317.4 669.943   4
   1  -8   3 13771.3 708.960   7
   1  -8   3 14021.4 563.850   3
   1  -8   3 12881.6 626.209   1
   1  -8   3 13742.6 457.155   5
   1  -8   3 14110.4 633.939   4
   1  -8   4 38818.4 1260.83   1
   1  -8   4 39261.2 970.291   5
   1  -8   4 39199.2 1129.16   4
   1  -8   5 2042.73 177.881   5
   1  -8   5 2070.48 271.352   1
   1  -8   5 2131.64 202.757   4
   1  -8   6 75838.1 1705.50   5
   1  -8   6 73401.7 2070.38   1
   1  -8   7 3797.55 401.691   1
   1  -8   8 39498.5 1477.72   1
   1  -8   9 17923.1 977.426   1
   1  -8  10 8432.39 676.681   1
   1  -8  11 21030.7 1147.56   1
   1  -8  12 2190.51 378.665   1
   1  -7 -12 1581.07 284.841   5
   1  -7 -11 15102.1 891.515   5
   1  -7 -10 445.104 151.653   5
   1  -7  -9 21227.2 977.725   5
   1  -7  -8 6772.54 502.761   5
   1  -7  -7 21808.0 901.777   5
   1  -7  -6 18225.7 727.445   3
   1  -7  -6 18733.5 786.249   5
   1  -7  -5 1333.66 167.618   3
   1  -7  -5 1593.27 206.355   5
   1  -7  -4 43287.6 1032.62   6
   1  -7  -4 41607.1 1133.51   3
   1  -7  -4 42844.9 1193.46   5
   1  -7  -3 3774.64 361.811   7
   1  -7  -3 4182.86 263.014   6
   1  -7  -3 4054.46 268.266   3
   1  -7  -3 4085.47 283.699   5
   1  -7  -2 58080.5 1603.13   7
   1  -7  -2 53450.9 1052.22   1
   1  -7  -2 56664.9 1355.51   6
   1  -7  -2 56475.7 1298.25   3
   1  -7  -2 58151.1 1335.28   5
   1  -7  -1 35022.2 988.218   6
   1  -7  -1 33883.7 1119.30   7
   1  -7  -1 33333.9 873.691   3
   1  -7  -1 32505.3 809.575   1
   1  -7  -1 33828.6 881.485   5
   1  -7   0 37098.1 1176.76   7
   1  -7   0 36714.7 937.023   3
   1  -7   0 38729.0 1099.17   6
   1  -7   0 36572.7 909.292   5
   1  -7   0 37854.1 972.376   1
   1  -7   0 41167.7 1265.28   4
   1  -7   1 88619.6 2001.85   1
   1  -7   1 93580.8 2197.86   7
   1  -7   1 97892.7 2163.32   6
   1  -7   1 88338.1 1901.32   3
   1  -7   1 99990.6 2243.91   4
   1  -7   2 4478.43 356.819   7
   1  -7   2 4963.29 333.477   1
   1  -7   2 4445.41 267.179   3
   1  -7   2 4349.40 229.491   5
   1  -7   2 4396.18 330.796   4
   1  -7   3 100534. 2396.83   7
   1  -7   3 101401. 2146.60   3
   1  -7   3 100811. 2030.09   5
   1  -7   3 103501. 2324.34   1
   1  -7   3 103249. 2249.54   4
   1  -7   4 329.670 92.7719   4
   1  -7   4 454.836 85.8976   5
   1  -7   4 412.853 111.451   1
   1  -7   5 33637.1 1141.26   1
   1  -7   5 31596.9 894.267   5
   1  -7   5 32642.6 869.636   4
   1  -7   6 17039.6 633.726   5
   1  -7   6 18254.8 527.668   4
   1  -7   6 17383.7 818.315   1
   1  -7   7 17330.4 831.368   1
   1  -7   7 16983.1 647.677   5
   1  -7   8 48582.7 1628.25   1
   1  -7   9 2247.97 332.069   1
   1  -7  10 35477.0 1442.32   1
   1  -7  11 2383.09 375.867   1
   1  -7  12 14646.4 950.512   1
   1  -7  13 11760.8 882.671   1
   1  -6 -12 12973.8 859.965   5
   1  -6 -11 7548.49 604.984   5
   1  -6 -10 7223.57 564.663   5
   1  -6  -9 15716.9 820.216   5
   1  -6  -8 1198.62 220.218   5
   1  -6  -7 48164.3 1452.00   5
   1  -6  -6 543.844 127.894   5
   1  -6  -5 96561.3 2202.96   5
   1  -6  -4 30745.8 895.887   3
   1  -6  -4 31812.7 957.434   5
   1  -6  -3 33310.9 845.622   6
   1  -6  -3 33432.3 896.764   3
   1  -6  -3 33978.0 953.602   5
   1  -6  -2 68253.7 1303.69   1
   1  -6  -2 75278.1 1844.47   7
   1  -6  -2 73066.1 1565.72   6
   1  -6  -2 74621.8 1546.81   3
   1  -6  -2 74381.3 1594.15   5
   1  -6  -1 723.869 156.992   4
   1  -6  -1 495.991 117.984   7
   1  -6  -1 547.829 119.065   2
   1  -6  -1 531.830 91.8094   6
   1  -6  -1 618.060 80.6953   1
   1  -6  -1 380.537 73.2177   3
   1  -6  -1 633.203 94.7828   5
   1  -6   0 123706. 2703.60   7
   1  -6   0 133800. 2726.45   2
   1  -6   0 129363. 2595.48   6
   1  -6   0 119769. 2400.56   3
   1  -6   0 136249. 2795.49   4
   1  -6   0 122859. 2455.24   1
   1  -6   1 18271.0 619.200   1
   1  -6   1 19194.6 728.481   7
   1  -6   1 19592.1 728.498   2
   1  -6   1 18151.3 680.972   6
   1  -6   1 18409.4 554.953   3
   1  -6   1 19475.8 725.795   4
   1  -6   2 72283.8 1784.15   7
   1  -6   2 73289.4 1695.37   1
   1  -6   2 77665.0 1794.43   6
   1  -6   2 77320.0 1810.29   2
   1  -6   2 71432.2 1506.63   5
   1  -6   2 71211.3 1556.50   3
   1  -6   2 73940.2 1715.99   4
   1  -6   2 74224.2 1836.61   8
   1  -6   3 59941.6 1602.41   8
   1  -6   3 59589.9 1402.66   3
   1  -6   3 61009.9 1608.30   7
   1  -6   3 65760.4 1636.20   6
   1  -6   3 62481.5 1557.65   1
   1  -6   3 64516.7 1641.32   2
   1  -6   3 61859.5 1355.88   5
   1  -6   3 63523.3 1459.51   4
   1  -6   4 29646.0 1003.54   8
   1  -6   4 33351.7 1039.94   1
   1  -6   4 31028.0 831.757   5
   1  -6   4 31015.2 837.426   4
   1  -6   5 85656.2 2083.89   1
   1  -6   5 84275.7 1833.64   5
   1  -6   5 84604.2 1705.67   4
   1  -6   6 2290.13 266.833   1
   1  -6   6 1477.88 173.099   5
   1  -6   6 1861.20 118.036   4
   1  -6   7 85225.5 2195.42   1
   1  -6   7 83149.6 1947.11   5
   1  -6   8 4491.95 420.310   1
   1  -6   9 31958.8 1263.30   1
   1  -6  10 32132.2 1314.07   1
   1  -6  11 6111.96 559.558   1
   1  -6  12 25498.1 1244.26   1
   1  -6  13 71.6886 139.357   1
   1  -5 -13 7033.68 639.718   5
   1  -5 -12 13187.2 844.079   5
   1  -5 -11 2338.73 344.988   5
   1  -5 -10 15248.0 825.736   5
   1  -5  -9 3080.18 343.119   5
   1  -5  -8 20662.4 888.078   5
   1  -5  -7 34144.1 1145.56   5
   1  -5  -6 20603.4 800.490   5
   1  -5  -5 129663. 2754.03   5
   1  -5  -4 1305.50 194.191   2
   1  -5  -4 1049.26 149.891   5
   1  -5  -3 141088. 2664.17   6
   1  -5  -3 138777. 2771.63   3
   1  -5  -3 141315. 2853.18   5
   1  -5  -3 160328. 3233.63   4
   1  -5  -3 154551. 3092.71   2
   1  -5  -2 7096.29 300.903   6
   1  -5  -2 7466.10 421.693   2
   1  -5  -2 7096.54 302.081   3
   1  -5  -2 7372.50 341.449   5
   1  -5  -2 8473.35 485.959   4
   1  -5  -2 7343.28 440.263   8
   1  -5  -1 87344.7 2015.46   7
   1  -5  -1 96132.5 2107.09   8
   1  -5  -1 86455.9 1833.22   6
   1  -5  -1 84717.1 1751.50   3
   1  -5  -1 89275.7 1698.63   1
   1  -5  -1 90613.3 1821.78   5
   1  -5  -1 96899.1 2115.91   4
   1  -5  -1 95025.2 2042.95   2
   1  -5   0 22500.6 742.015   2
   1  -5   0 20959.0 729.555   7
   1  -5   0 21811.8 669.477   6
   1  -5   0 20297.6 551.076   3
   1  -5   0 22494.6 767.063   4
   1  -5   0 20863.3 588.765   1
   1  -5   0 21436.6 772.443   8
   1  -5   1 19934.7 701.407   7
   1  -5   1 19969.4 615.447   1
   1  -5   1 20352.9 702.133   2
   1  -5   1 19620.2 539.574   3
   1  -5   1 19772.5 662.067   6
   1  -5   1 20656.9 691.885   4
   1  -5   1 20565.4 743.829   8
   1  -5   2 66236.6 1601.49   8
   1  -5   2 63848.4 1562.80   7
   1  -5   2 67957.6 1571.56   6
   1  -5   2 65411.2 1575.03   2
   1  -5   2 65657.9 1497.09   1
   1  -5   2 63134.3 1347.86   5
   1  -5   2 64854.8 1367.59   3
   1  -5   2 66054.1 1485.27   4
   1  -5   3 1456.39 176.032   8
   1  -5   3 1325.25 136.233   3
   1  -5   3 1384.00 173.662   7
   1  -5   3 1687.79 194.277   6
   1  -5   3 1314.20 179.277   2
   1  -5   3 1493.24 134.280   5
   1  -5   3 1515.28 141.328   4
   1  -5   3 1249.37 157.960   1
   1  -5   4 88611.1 2014.47   1
   1  -5   4 85220.5 1815.45   5
   1  -5   4 86387.7 1988.92   8
   1  -5   4 88917.3 1740.19   4
   1  -5   5 9487.86 512.017   1
   1  -5   5 10885.8 448.699   5
   1  -5   5 9929.50 311.930   4
   1  -5   6 62270.7 1678.06   1
   1  -5   6 63425.8 1519.09   5
   1  -5   7 51833.1 1523.30   1
   1  -5   7 51510.8 1374.20   5
   1  -5   8 15614.2 772.155   1
   1  -5   9 63367.4 1869.96   1
   1  -5  10-36.5436 102.531   1
   1  -5  11 52072.3 1759.42   1
   1  -5  12 8181.88 660.367   1
   1  -5  13 13016.2 859.981   1
   1  -5  14 17253.2 1041.28   1
   1  -4 -13 15760.3 952.205   5
   1  -4 -12 1605.02 306.068   5
   1  -4 -11 22260.7 1052.24   5
   1  -4 -10 17481.9 867.043   5
   1  -4  -9 15674.0 780.009   5
   1  -4  -8 46033.2 1413.86   5
   1  -4  -7 2981.24 296.270   5
   1  -4  -6 94068.0 2172.83   5
   1  -4  -5 16565.2 654.175   5
   1  -4  -5 16756.0 717.836   2
   1  -4  -4 197312. 3852.05   8
   1  -4  -4 187798. 3705.60   5
   1  -4  -4 192693. 3867.15   2
   1  -4  -3 145315. 2694.21   6
   1  -4  -3 154173. 3105.73   8
   1  -4  -3 145030. 2930.52   5
   1  -4  -3 157538. 3115.16   2
   1  -4  -2 4349.39 196.776   6
   1  -4  -2 4311.19 213.585   3
   1  -4  -2 4393.11 248.799   5
   1  -4  -2 4514.08 305.161   2
   1  -4  -2 5351.62 336.087   8
   1  -4  -1 55437.8 1315.17   2
   1  -4  -1 51664.4 1135.79   6
   1  -4  -1 52710.9 1032.50   1
   1  -4  -1 50956.1 1076.59   3
   1  -4  -1 56304.9 1360.37   4
   1  -4  -1 55090.8 1349.69   8
   1  -4   0 4327.15 235.861   6
   1  -4   0 4007.44 262.395   2
   1  -4   0 3894.94 176.902   3
   1  -4   0 4562.07 293.698   8
   1  -4   0 4416.78 280.618   4
   1  -4   0 4097.16 201.488   1
   1  -4   1 84667.5 1892.80   8
   1  -4   1 88413.6 1754.58   1
   1  -4   1 88090.9 1868.81   2
   1  -4   1 89013.1 1818.90   6
   1  -4   1 83419.7 1638.92   3
   1  -4   1 86589.0 1858.96   7
   1  -4   1 87171.4 1823.31   4
   1  -4   2 28123.4 840.742   8
   1  -4   2 27114.4 822.091   7
   1  -4   2 28093.5 686.037   3
   1  -4   2 30283.6 841.036   6
   1  -4   2 29096.3 839.862   2
   1  -4   2 28322.5 782.353   1
   1  -4   2 27524.1 689.499   5
   1  -4   2 29687.6 749.574   4
   1  -4   3 159461. 3184.88   2
   1  -4   3 159386. 3118.08   1
   1  -4   3 159465. 2981.20   5
   1  -4   3 158188. 2919.83   4
   1  -4   4 113282. 2413.83   1
   1  -4   4 115130. 2282.49   5
   1  -4   4 114499. 2096.14   4
   1  -4   5 21608.4 767.013   1
   1  -4   5 20305.2 667.722   5
   1  -4   6 158877. 3355.71   1
   1  -4   6 164716. 3235.35   5
   1  -4   7 1087.13 164.232   5
   1  -4   7 1067.96 187.377   1
   1  -4   8 93587.4 2304.04   1
   1  -4   9 23922.2 989.476   1
   1  -4  10 27889.0 1126.20   1
   1  -4  11 37954.0 1406.37   1
   1  -4  12 2743.99 360.991   1
   1  -4  13 26816.2 1241.79   1
   1  -4  14 619.858 203.397   1
   1  -4  15 10355.6 801.122   1
   1  -3 -13 13162.7 854.582   5
   1  -3 -12 4718.74 480.194   5
   1  -3 -11 28375.3 1185.84   5
   1  -3 -10 1060.93 228.845   5
   1  -3  -9 63836.3 1801.93   5
   1  -3  -8 16785.9 760.076   5
   1  -3  -7 56429.3 1535.39   5
   1  -3  -6 66372.7 1659.67   5
   1  -3  -5 8215.34 419.895   5
   1  -3  -5 7370.08 432.905   2
   1  -3  -4 86689.7 1916.15   5
   1  -3  -4 91346.5 1979.43   8
   1  -3  -3 9291.42 391.991   5
   1  -3  -3 9594.83 434.190   8
   1  -3  -2 63921.7 1219.52   6
   1  -3  -2 66613.1 1398.84   5
   1  -3  -2 66633.9 1498.44   8
   1  -3  -1 72825.6 1410.36   6
   1  -3  -1 73399.3 1382.94   3
   1  -3  -1 72734.1 1335.51   1
   1  -3  -1 74064.6 1617.41   8
   1  -3   0 53651.3 1142.18   6
   1  -3   0 52774.5 1031.89   3
   1  -3   0 54617.5 1084.02   1
   1  -3   0 55691.9 1237.66   4
   1  -3   0 56478.4 1274.93   8
   1  -3   1 59612.5 1356.16   8
   1  -3   1 59727.8 1250.70   1
   1  -3   1 61818.4 1301.40   6
   1  -3   1 59962.7 1148.58   3
   1  -3   1 61180.8 1281.07   4
   1  -3   2 27430.4 712.506   1
   1  -3   2 26120.2 642.100   5
   1  -3   2 25901.3 615.148   3
   1  -3   2 26728.1 631.823   4
   1  -3   3 306601. 5641.91   1
   1  -3   3 316405. 5561.27   5
   1  -3   3 313533. 5398.91   4
   1  -3   4 784.161 110.535   5
   1  -3   4 1050.12 136.279   1
   1  -3   5 193163. 3794.85   1
   1  -3   5 197391. 3731.02   5
   1  -3   6 22617.5 801.901   1
   1  -3   6 23863.9 775.024   5
   1  -3   7 64723.5 1691.88   1
   1  -3   7 69732.8 1671.92   5
   1  -3   7 66630.2 1689.19   6
   1  -3   8 62730.9 1684.89   1
   1  -3   9 1057.19 182.783   1
   1  -3  10 56067.8 1677.45   1
   1  -3  11 1079.66 212.681   1
   1  -3  12 35611.2 1364.62   1
   1  -3  13 16053.7 908.187   1
   1  -3  14 9154.69 699.985   1
   1  -3  15 13992.0 912.587   1
   1  -2 -14 12574.9 863.849   5
   1  -2 -13 21.4325 140.771   5
   1  -2 -12 26388.4 1179.80   5
   1  -2 -11 5834.44 492.298   5
   1  -2 -10 31407.2 1187.31   5
   1  -2  -9 42225.2 1357.08   5
   1  -2  -8 10777.5 578.317   5
   1  -2  -7 97284.6 2250.46   5
   1  -2  -6 7816.05 435.353   5
   1  -2  -6 8889.27 485.501   4
   1  -2  -5 139006. 2867.26   5
   1  -2  -5 145834. 2971.80   4
   1  -2  -4 41224.2 1059.19   5
   1  -2  -3 125606. 2516.95   5
   1  -2  -3 133896. 2553.41   8
   1  -2  -2 208849. 3834.93   5
   1  -2  -2 214007. 3889.78   8
   1  -2  -1 1967.21 94.8440   6
   1  -2  -1 2037.81 84.0610   1
   1  -2  -1 1906.46 148.490   8
   1  -2   0 75605.4 1499.80   8
   1  -2   0 73526.1 1385.81   6
   1  -2   0 71021.5 1280.49   3
   1  -2   0 70887.6 1346.72   1
   1  -2   1 14723.4 319.086   3
   1  -2   1 13846.2 390.467   4
   1  -2   1 13325.1 390.187   1
   1  -2   2 228177. 4146.27   1
   1  -2   2 227895. 4100.07   5
   1  -2   2 235100. 4010.49   4
   1  -2   3 84673.0 1760.38   1
   1  -2   3 88224.1 1732.27   5
   1  -2   4 192487. 3641.92   1
   1  -2   4 194522. 3609.18   5
   1  -2   5 378800. 6903.00   1
   1  -2   5 387199. 6892.99   5
   1  -2   6 5152.34 322.206   6
   1  -2   6 4862.92 319.325   1
   1  -2   6 4313.47 297.787   5
   1  -2   7 127645. 2684.78   6
   1  -2   7 131774. 2723.74   5
   1  -2   8 1838.33 210.740   6
   1  -2   8 1644.00 211.684   1
   1  -2   9 37219.1 1201.29   1
   1  -2  10 35758.9 1217.48   1
   1  -2  11 10935.6 646.274   1
   1  -2  12 32698.9 1255.09   1
   1  -2  13 402.267 136.204   1
   1  -2  14 27601.7 1226.91   1
   1  -2  15 2477.13 375.350   1
   1  -2  16 10753.3 786.613   1
   1  -1 -14 3407.27 448.083   5
   1  -1 -13 15581.5 910.803   5
   1  -1 -12 17796.6 937.902   5
   1  -1 -11 2717.96 340.859   5
   1  -1 -10 41212.7 1386.26   5
   1  -1  -9 3806.16 359.309   5
   1  -1  -8 90972.9 2194.20   5
   1  -1  -7 68855.0 1703.73   4
   1  -1  -7 66100.9 1693.67   5
   1  -1  -6 17917.4 679.141   5
   1  -1  -6 18350.7 693.286   4
   1  -1  -5 145840. 2996.34   5
   1  -1  -5 157032. 3057.22   4
   1  -1  -4 399.073 88.6368   5
   1  -1  -3 105588. 2024.57   8
   1  -1  -3 102365. 2064.77   5
   1  -1  -2 30973.2 746.842   5
   1  -1  -2 31188.7 730.259   8
   1  -1  -1 288417. 5056.81   8
   1  -1   0 27312.1 626.218   8
   1  -1   0 26790.8 551.118   1
   1  -1   1 13190.0 347.492   1
   1  -1   2 223609. 3968.03   1
   1  -1   3 12285.2 401.770   1
   1  -1   4 219304. 4022.76   1
   1  -1   5 25411.7 744.150   1
   1  -1   6 103791. 2145.11   6
   1  -1   6 99851.0 2153.82   1
   1  -1   7 80194.1 1797.77   6
   1  -1   7 77257.1 1807.59   1
   1  -1   8 34160.5 1053.10   1
   1  -1   8 35421.3 1033.82   6
   1  -1   9 58661.2 1597.58   1
   1  -1   9 63285.4 1584.00   6
   1  -1  10 1167.89 185.525   1
   1  -1  11 39465.1 1308.13   1
   1  -1  12 7012.35 514.599   1
   1  -1  13 30641.8 1214.79   1
   1  -1  14 21153.7 1016.03   1
   1  -1  15 7503.82 613.937   1
   1  -1  16 11639.6 802.683   1
   1   0 -14 948.322 231.657   5
   1   0 -13 24224.3 1147.03   5
   1   0 -12 1344.76 263.082   5
   1   0 -11 36956.4 1341.09   5
   1   0 -10 19577.8 886.860   5
   1   0  -9 34492.6 1171.25   5
   1   0  -8 77498.9 1857.86   4
   1   0  -8 75768.4 1910.78   5
   1   0  -7 13540.3 575.935   4
   1   0  -7 12939.6 586.465   5
   1   0  -6 126526. 2697.32   5
   1   0  -6 133315. 2681.62   4
   1   0  -5 4617.31 292.162   5
   1   0  -5 4870.85 287.586   4
   1   0  -4 63182.1 1419.65   5
   1   0  -4 64264.1 1420.31   4
   1   0  -3 46285.5 904.732   6
   1   0  -3 46451.7 1053.12   5
   1   0  -2 8369.66 213.820   6
   1   0  -2 7554.71 286.232   5
   1   0  -2 8547.25 250.748   8
   1   0  -1 543418. 9193.17   8
   1   0  -1 540080. 9151.29   6
   1   0   2 10426.0 305.547   1
   1   0   3 364227. 6344.51   1
   1   0   4 116051. 2232.23   1
   1   0   5 94117.7 1917.72   1
   1   0   6 180236. 3443.05   1
   1   0   7 178.952 54.0372   1
   1   0   8 54888.3 1418.35   1
   1   0   8 57952.9 1398.62   6
   1   0   9 11783.8 558.482   1
   1   0   9 12483.3 550.749   6
   1   0  10 44200.9 1240.64   6
   1   0  10 41900.7 1277.28   1
   1   0  11 43517.5 1349.22   1
   1   0  12 5319.22 436.181   1
   1   0  13 33445.1 1238.58   1
   1   0  14-45.1438 94.1701   1
   1   0  15 19174.5 966.674   1
   1   0  15 18016.2 1012.27   8
   1   0  16 4577.21 478.761   1
   1   1 -14 13501.8 867.230   5
   1   1 -13 11201.3 757.983   5
   1   1 -12 8231.46 613.620   5
   1   1 -11 29652.1 1165.10   5
   1   1 -10 67.9615 94.1744   5
   1   1  -9 86228.2 2022.54   4
   1   1  -9 87132.7 2161.67   5
   1   1  -8 15175.5 612.882   4
   1   1  -8 14143.3 658.230   5
   1   1  -7 110748. 2317.98   4
   1   1  -7 106920. 2405.36   5
   1   1  -6 85767.4 1853.24   4
   1   1  -6 84838.6 1920.65   5
   1   1  -5 24909.9 725.563   4
   1   1  -5 25559.8 768.073   5
   1   1  -4 69991.0 1493.56   4
   1   1  -4 70387.1 1526.11   5
   1   1  -4 71028.0 1428.72   6
   1   1  -3 4878.91 237.063   4
   1   1  -3 4788.00 205.092   6
   1   1  -3 4975.03 240.607   5
   1   1  -2 106786. 1960.54   6
   1   1  -2 107091. 2006.55   5
   1   1  -1 12038.5 316.021   5
   1   1  -1 11778.5 307.519   6
   1   1   2 16391.5 394.900   1
   1   1   3 182385. 3248.28   1
   1   1   4 4892.98 221.320   1
   1   1   5 80033.8 1630.29   1
   1   1   6 14254.8 494.618   1
   1   1   7 65090.0 1486.61   1
   1   1   8 79412.9 1797.61   1
   1   1   9 14686.2 574.687   6
   1   1   9 13870.1 590.485   1
   1   1  10 83890.0 1923.43   6
   1   1  10 81485.9 1970.81   1
   1   1  11-21.0058 78.3033   1
   1   1  12 36102.3 1209.62   1
   1   1  13 8468.46 557.761   1
   1   1  14 10108.0 639.456   1
   1   1  14 9216.43 698.983   8
   1   1  15 13152.7 759.206   1
   1   1  15 10891.7 788.959   8
   1   2 -14 16964.6 979.759   5
   1   2 -13 858.226 220.242   5
   1   2 -12 26615.0 1148.44   5
   1   2 -11 3083.91 355.055   5
   1   2 -10 27006.0 1048.92   5
   1   2  -9 34715.1 1168.43   5
   1   2  -8 26377.1 935.500   5
   1   2  -7 111882. 2442.94   5
   1   2  -6 1535.61 178.471   5
   1   2  -5 212146. 3951.15   6
   1   2  -5 217838. 4010.14   5
   1   2  -4 44751.5 1043.08   6
   1   2  -4 44419.6 1057.04   5
   1   2  -3 124841. 2373.29   5
   1   2  -3 125430. 2386.18   6
   1   2  -2 76377.4 1507.68   6
   1   2  -2 75654.6 1463.11   5
   1   2  -1 41613.6 761.958   8
   1   2  -1 38988.6 860.435   6
   1   2  -1 39273.8 784.132   5
   1   2   0 237006. 4164.85   6
   1   2   1 326.729 50.5765   6
   1   2   1 381.924 42.7642   5
   1   2   2 438615. 7451.21   6
   1   2   2 429507. 7434.41   5
   1   2   2 430261. 7389.94   1
   1   2   3 8187.30 254.101   1
   1   2   3 8543.82 310.984   5
   1   2   4 102152. 1914.36   1
   1   2   5 69660.8 1411.48   1
   1   2   6 8756.98 348.076   1
   1   2   7 157682. 3121.80   5
   1   2   7 142980. 2854.48   1
   1   2   8 7835.90 381.356   1
   1   2   9 82579.3 1864.92   1
   1   2  10 31270.9 921.622   6
   1   2  10 29425.3 951.926   1
   1   2  11 24934.4 822.986   6
   1   2  11 22471.2 846.946   1
   1   2  12 36100.9 1406.62   8
   1   2  12 40109.2 1237.08   1
   1   2  13 1693.55 293.184   8
   1   2  13 1675.26 237.439   1
   1   2  14 18046.8 834.864   1
   1   2  14 16707.2 979.979   8
   1   2  15 74.1909 130.052   8
   1   3 -14 2945.66 414.525   5
   1   3 -13 18399.7 975.787   5
   1   3 -12 20129.4 970.854   5
   1   3 -11 12388.6 708.327   5
   1   3 -10 49604.8 1523.13   5
   1   3  -9 846.764 163.522   5
   1   3  -8 92136.3 2173.26   5
   1   3  -7 40023.5 1151.24   5
   1   3  -6 68695.5 1611.84   6
   1   3  -6 69059.3 1617.92   5
   1   3  -5 74186.6 1653.95   6
   1   3  -5 73132.6 1626.67   5
   1   3  -4 5258.46 289.416   6
   1   3  -4 5537.78 277.744   5
   1   3  -3 57050.9 1289.09   6
   1   3  -3 57644.9 1202.29   5
   1   3  -2 14999.7 486.680   6
   1   3  -2 15862.7 406.043   5
   1   3  -1 153703. 2716.61   8
   1   3  -1 147575. 2743.29   7
   1   3  -1 142349. 2768.81   2
   1   3  -1 154379. 2622.71   5
   1   3  -1 148789. 2804.64   6
   1   3   0 43044.8 849.222   7
   1   3   0 42505.8 844.181   2
   1   3   0 41817.2 942.930   6
   1   3   0 42389.4 911.551   8
   1   3   1 114795. 2189.48   6
   1   3   1 116663. 2039.92   5
   1   3   1 117449. 2091.33   2
   1   3   2 232442. 4203.65   6
   1   3   2 238999. 4139.40   5
   1   3   3 21415.9 564.495   6
   1   3   3 21462.6 569.418   5
   1   3   3 21222.9 489.047   1
   1   3   4 213216. 3857.92   5
   1   3   4 206646. 3674.25   1
   1   3   5 280.864 51.3131   1
   1   3   5 293.258 65.4859   5
   1   3   6 90850.7 1813.88   1
   1   3   6 90327.8 2106.92   8
   1   3   7 18149.5 555.868   1
   1   3   7 18775.4 727.342   5
   1   3   7 18022.2 746.169   8
   1   3   8 28526.1 1037.34   8
   1   3   8 29770.2 816.361   1
   1   3   9 73126.0 1641.88   1
   1   3   9 70968.0 1957.14   8
   1   3  10 1952.14 274.361   8
   1   3  10 1985.10 199.704   1
   1   3  11 42988.5 1195.09   1
   1   3  11 38213.8 1443.41   8
   1   3  12 2755.72 369.759   8
   1   3  12 3127.41 290.775   1
   1   3  13 15205.7 694.960   1
   1   3  13 14069.6 874.772   8
   1   3  14 5387.10 562.229   8
   1   3  15 3049.36 423.347   8
   1   3  16 6696.05 662.567   8
   1   4 -14 2828.33 389.390   5
   1   4 -13 21545.9 1066.18   5
   1   4 -12 196.807 108.703   5
   1   4 -11 41413.1 1424.76   5
   1   4 -10 18349.0 840.389   5
   1   4  -9 29413.6 1044.78   5
   1   4  -8 39069.5 1197.96   5
   1   4  -7 9109.08 490.972   6
   1   4  -7 9796.97 490.107   5
   1   4  -6 115638. 2427.11   5
   1   4  -6 115541. 2490.79   6
   1   4  -5 10664.6 485.574   6
   1   4  -5 10179.6 429.214   5
   1   4  -4 130769. 2679.89   6
   1   4  -4 133338. 2551.16   5
   1   4  -3 31912.9 896.770   6
   1   4  -3 33222.8 768.443   5
   1   4  -2 73996.0 1638.07   7
   1   4  -2 76992.4 1647.89   6
   1   4  -2 75775.0 1674.43   2
   1   4  -2 79598.0 1434.61   5
   1   4  -1 84377.7 1653.75   8
   1   4  -1 79915.8 1626.50   7
   1   4  -1 81159.6 1712.57   6
   1   4  -1 83152.1 1706.18   3
   1   4  -1 82570.0 1652.35   2
   1   4   0 62611.6 1342.82   6
   1   4   0 60308.4 1315.95   8
   1   4   0 61798.2 1328.29   3
   1   4   0 61417.0 1238.51   2
   1   4   1 255674. 4581.78   6
   1   4   1 258393. 4587.89   3
   1   4   1 251744. 4345.95   5
   1   4   1 258307. 4487.69   2
   1   4   2 363.444 65.8709   6
   1   4   2 324.374 46.0326   5
   1   4   3 168018. 3184.70   6
   1   4   3 175884. 3157.74   5
   1   4   4 74954.6 1567.61   6
   1   4   4 78282.2 1623.43   5
   1   4   5 45567.5 1064.97   6
   1   4   5 48417.9 1174.54   5
   1   4   5 46221.7 949.077   1
   1   4   6 121979. 2402.81   6
   1   4   6 118398. 2709.79   8
   1   4   6 121579. 2289.37   1
   1   4   7 1185.68 185.259   8
   1   4   7 1080.28 106.850   1
   1   4   7 1170.03 131.124   6
   1   4   7 1249.14 177.024   5
   1   4   8 81043.7 1658.56   1
   1   4   8 76782.6 2058.90   8
   1   4   9 13117.5 480.724   1
   1   4   9 12640.4 710.131   8
   1   4  10 40990.0 1062.12   1
   1   4  10 38013.9 1407.14   8
   1   4  11 19795.2 695.540   1
   1   4  11 17616.4 941.364   8
   1   4  12 8703.59 455.151   1
   1   4  12 6697.20 590.927   8
   1   4  13 13016.5 865.897   8
   1   4  14 90.9264 131.788   8
   1   4  15 7829.45 719.016   8
   1   5 -14 11507.9 801.676   5
   1   5 -13 6789.34 577.220   5
   1   5 -12 16993.3 896.092   5
   1   5 -11 35439.0 1292.60   5
   1   5 -10 2580.47 295.325   5
   1   5  -9 79568.3 2015.52   5
   1   5  -8 9423.76 512.679   5
   1   5  -7 34842.9 1122.20   6
   1   5  -7 34762.5 1047.83   5
   1   5  -6 24374.6 864.868   6
   1   5  -6 24022.9 778.767   5
   1   5  -5 26838.8 865.407   3
   1   5  -5 25521.3 750.015   5
   1   5  -5 24376.1 852.141   6
   1   5  -4 76851.9 1986.32   7
   1   5  -4 81645.0 1864.89   6
   1   5  -4 86346.4 1862.77   3
   1   5  -4 75669.5 1996.38   2
   1   5  -4 81106.0 1672.11   5
   1   5  -3 9426.35 472.794   7
   1   5  -3 9494.86 451.488   6
   1   5  -3 9133.33 488.148   2
   1   5  -3 9913.33 440.113   3
   1   5  -3 9847.76 338.665   5
   1   5  -2 145372. 2847.92   7
   1   5  -2 146225. 2901.66   6
   1   5  -2 151576. 2878.27   3
   1   5  -2 146063. 2595.83   5
   1   5  -1 498.234 84.9597   8
   1   5  -1 470.497 81.2580   7
   1   5  -1 444.897 91.1789   6
   1   5  -1 426.286 73.3479   2
   1   5  -1 550.091 93.8086   3
   1   5   0 77489.5 1675.43   6
   1   5   0 76617.6 1585.59   2
   1   5   0 77942.3 1659.29   3
   1   5   0 77614.5 1674.50   8
   1   5   1 104261. 2113.49   6
   1   5   1 100807. 2159.95   8
   1   5   1 105704. 2111.07   3
   1   5   1 104638. 2034.79   2
   1   5   2 37980.4 919.562   2
   1   5   2 37419.0 943.592   6
   1   5   3 144969. 2785.25   6
   1   5   3 147054. 2705.93   5
   1   5   4 62.0217 50.2051   6
   1   5   4 113.968 53.5483   5
   1   5   5 106604. 2157.17   6
   1   5   5 111098. 2263.90   5
   1   5   6 17532.3 577.570   6
   1   5   6 19265.0 802.315   8
   1   5   6 20360.1 711.146   5
   1   5   7 42397.2 1037.74   6
   1   5   7 46034.3 1266.07   5
   1   5   7 41629.0 898.639   1
   1   5   7 42269.7 1361.76   8
   1   5   8 29804.1 824.779   6
   1   5   8 30124.4 721.370   1
   1   5   8 29962.8 1140.50   8
   1   5   9 16276.4 569.262   6
   1   5   9 16299.1 840.785   8
   1   5   9 16153.8 496.444   1
   1   5  10 29943.7 858.627   6
   1   5  10 30376.5 799.907   1
   1   5  10 27853.7 1200.00   8
   1   5  11 209.935 154.851   8
   1   5  12 18402.8 1025.42   8
   1   5  13 3436.69 462.810   8
   1   5  14 8153.85 730.948   8
   1   5  15 3978.03 517.907   8
   1   6 -14 9506.00 729.997   5
   1   6 -13 151.797 119.871   5
   1   6 -12 26265.5 1140.28   5
   1   6 -11 2531.84 321.715   5
   1   6 -10 33955.3 1202.00   5
   1   6  -9 23005.8 908.900   5
   1   6  -8 12821.4 612.193   5
   1   6  -7 33657.1 1152.09   6
   1   6  -7 34880.2 1049.80   5
   1   6  -6 7445.01 471.790   6
   1   6  -6 7215.30 558.545   2
   1   6  -6 8225.34 411.495   5
   1   6  -5 73715.9 1826.64   6
   1   6  -5 68198.4 1991.81   2
   1   6  -5 67861.7 1966.52   7
   1   6  -5 76871.1 1642.75   5
   1   6  -4 1661.91 220.554   7
   1   6  -4 2081.03 222.033   6
   1   6  -4 1926.74 202.977   3
   1   6  -4 2077.83 166.134   5
   1   6  -4 1736.35 237.689   2
   1   6  -3 62470.2 1595.67   7
   1   6  -3 63884.2 1592.26   6
   1   6  -3 66108.6 1571.15   3
   1   6  -3 61541.5 1642.43   2
   1   6  -3 65439.4 1327.67   5
   1   6  -2 71270.8 1661.88   7
   1   6  -2 73047.3 1705.22   2
   1   6  -2 76281.2 1711.58   3
   1   6  -2 74367.0 1740.68   6
   1   6  -1 39156.7 1036.91   8
   1   6  -1 36326.6 971.931   2
   1   6  -1 36583.1 970.171   7
   1   6  -1 38336.1 1056.78   6
   1   6  -1 37146.5 1017.18   3
   1   6   0 154635. 3035.13   8
   1   6   0 147919. 3000.35   6
   1   6   0 158642. 2993.00   3
   1   6   0 144374. 2897.51   2
   1   6   1 3645.38 254.574   6
   1   6   1 4075.94 291.903   8
   1   6   1 3587.50 243.898   3
   1   6   1 3367.04 224.405   2
   1   6   2 182561. 3517.18   6
   1   6   2 180067. 3662.44   8
   1   6   2 186626. 3486.39   2
   1   6   3 27130.5 787.233   6
   1   6   4 60970.0 1397.78   6
   1   6   4 61324.0 1365.30   5
   1   6   5 59448.9 1358.56   6
   1   6   5 60537.0 1412.65   5
   1   6   5 56381.6 1633.51   8
   1   6   6 29840.9 1102.18   8
   1   6   6 29372.0 821.854   6
   1   6   6 30569.1 932.500   5
   1   6   7 45494.8 1094.28   6
   1   6   7 42098.8 1433.10   8
   1   6   8 428.229 151.486   8
   1   6   8 221.218 59.3187   6
   1   6   9 24894.2 725.596   6
   1   6   9 24763.2 1107.12   8
   1   6  10 10379.0 415.081   6
   1   6  10 9180.71 678.592   8
   1   6  11 13135.7 852.560   8
   1   6  12 15853.6 985.710   8
   1   6  13 3626.57 489.561   8
   1   6  14 13535.1 981.912   8
   1   7 -14 1411.82 280.523   5
   1   7 -13 13008.5 988.526   2
   1   7 -13 10505.8 737.238   5
   1   7 -12 10258.4 854.569   2
   1   7 -12 9418.90 659.798   5
   1   7 -11 7928.38 724.109   2
   1   7 -11 7759.87 555.671   5
   1   7 -10 40854.9 1675.16   2
   1   7 -10 38005.4 1312.49   5
   1   7  -9 925.588 267.998   2
   1   7  -9 695.903 137.451   5
   1   7  -8 49665.8 1832.40   2
   1   7  -8 54166.8 1488.88   5
   1   7  -7 8158.87 538.678   6
   1   7  -7 7580.97 627.988   2
   1   7  -7 8637.57 465.460   5
   1   7  -6 18881.3 816.597   6
   1   7  -6 16187.6 910.157   2
   1   7  -6 19299.8 689.441   5
   1   7  -5 8900.16 590.481   7
   1   7  -5 8792.71 614.647   2
   1   7  -5 9302.41 543.211   6
   1   7  -5 9829.54 433.581   5
   1   7  -4 17760.6 783.391   7
   1   7  -4 15282.0 772.304   2
   1   7  -4 17311.4 733.189   6
   1   7  -3 117114. 2578.70   7
   1   7  -3 116313. 2593.17   6
   1   7  -3 123901. 2579.93   3
   1   7  -2 1279.58 168.293   7
   1   7  -2 1226.48 182.599   6
   1   7  -2 1268.36 175.341   2
   1   7  -2 1334.09 173.607   3
   1   7  -1 154136. 3095.07   8
   1   7  -1 150950. 3050.01   3
   1   7  -1 151508. 3108.13   6
   1   7  -1 143958. 2996.41   2
   1   7   0 41603.6 1179.27   8
   1   7   0 40569.9 1154.67   6
   1   7   0 41628.6 1123.11   3
   1   7   0 40952.6 1084.93   2
   1   7   1 51046.3 1411.41   8
   1   7   1 52970.5 1347.66   6
   1   7   1 52466.7 1317.50   3
   1   7   1 52668.1 1288.53   2
   1   7   2 64915.5 1550.21   6
   1   7   2 65141.9 1527.10   2
   1   7   2 64328.9 1688.84   8
   1   7   3 16924.4 620.389   6
   1   7   3 17004.2 748.437   8
   1   7   4 58290.2 1409.76   6
   1   7   4 59920.5 1674.52   8
   1   7   5 109.631 106.314   8
   1   7   5 120.809 69.3440   6
   1   7   6 42501.3 1080.25   6
   1   7   6 41050.8 1410.30   8
   1   7   7 6912.05 347.819   6
   1   7   7 6327.35 514.026   8
   1   7   8 13891.0 507.479   6
   1   7   8 13369.2 794.456   8
   1   7   9 21385.7 645.601   6
   1   7   9 19406.1 1016.43   8
   1   7  10 2622.48 380.093   8
   1   7  11 19348.8 1090.02   8
   1   7  12 349.801 186.884   8
   1   7  13 14176.2 995.428   8
   1   8 -12 523.331 252.632   2
   1   8 -11 17562.7 1111.33   2
   1   8 -11 16563.4 839.244   5
   1   8 -10 6161.74 633.248   2
   1   8 -10 4686.78 414.778   5
   1   8  -9 26040.2 1326.43   2
   1   8  -9 26843.1 1015.04   5
   1   8  -8 13249.6 914.344   2
   1   8  -8 16077.2 710.066   5
   1   8  -7 7900.10 550.687   6
   1   8  -7 7655.95 662.111   2
   1   8  -7 9504.67 498.719   5
   1   8  -6 48645.8 1531.64   6
   1   8  -6 53218.1 1341.06   5
   1   8  -5 9.66482 80.4987   6
   1   8  -5 221.716 130.370   2
   1   8  -4 78907.0 2018.30   7
   1   8  -4 77044.6 1988.16   6
   1   8  -3 17632.5 738.116   7
   1   8  -3 17615.1 772.713   2
   1   8  -3 17795.2 770.402   6
   1   8  -2 68929.0 1774.48   2
   1   8  -2 72974.6 1769.88   7
   1   8  -2 74061.4 1860.10   6
   1   8  -1 59569.4 1578.94   6
   1   8  -1 60512.2 1529.57   3
   1   8  -1 55937.4 1476.81   2
   1   8   0 11776.6 589.806   8
   1   8   0 11341.2 528.345   3
   1   8   0 10882.6 551.642   6
   1   8   0 11066.8 511.329   2
   1   8   1 60360.4 1651.52   8
   1   8   1 61354.1 1581.98   6
   1   8   1 62413.0 1541.34   3
   1   8   1 61361.9 1518.06   2
   1   8   2 935.890 184.191   8
   1   8   2 839.561 146.955   2
   1   8   2 630.864 124.076   6
   1   8   3 34228.2 1021.53   6
   1   8   3 33641.2 1196.23   8
   1   8   4 16195.2 626.202   6
   1   8   4 14823.7 773.499   8
   1   8   5 8762.07 431.402   6
   1   8   5 8293.94 577.973   8
   1   8   6 51405.7 1297.74   6
   1   8   6 51509.8 1683.47   8
   1   8   7 4398.15 285.775   6
   1   8   7 4250.86 447.707   8
   1   8   8 57527.2 1334.35   6
   1   8   8 52229.7 1831.27   8
   1   8   9 1183.89 248.940   8
   1   8  10 19076.0 1075.79   8
   1   8  11 4330.80 527.180   8
   1   8  12 6442.98 663.595   8
   1   9 -12 11176.9 926.622   2
   1   9 -11 11723.9 933.157   2
   1   9 -10 4699.29 573.635   2
   1   9  -9 21529.3 1235.68   2
   1   9  -8 358.118 145.982   2
   1   9  -7 34455.2 1303.71   6
   1   9  -7 30876.7 1455.64   2
   1   9  -6 11630.6 813.901   2
   1   9  -6 14337.3 768.538   6
   1   9  -5 14393.2 853.533   2
   1   9  -5 16264.6 807.040   6
   1   9  -4 22486.9 1005.56   2
   1   9  -4 24085.4 982.412   6
   1   9  -3 2375.83 285.350   2
   1   9  -3 2060.86 267.853   6
   1   9  -2 95799.4 2333.29   6
   1   9  -2 93665.1 2267.23   2
   1   9  -1 4249.61 361.750   6
   1   9  -1 3843.54 320.217   2
   1   9   0 58891.5 1655.75   8
   1   9   0 55653.5 1574.83   6
   1   9   0 56806.9 1512.32   2
   1   9   1 17353.4 809.226   8
   1   9   1 17960.2 758.630   6
   1   9   1 17612.1 711.963   2
   1   9   2 16163.2 794.677   8
   1   9   2 15631.9 688.695   6
   1   9   2 15797.1 671.094   2
   1   9   3 22262.5 982.897   8
   1   9   3 22084.4 824.099   6
   1   9   4 4021.67 315.369   6
   1   9   4 3970.77 402.822   8
   1   9   5 37211.9 1090.36   6
   1   9   5 34914.5 1372.21   8
   1   9   6 2575.01 237.045   6
   1   9   6 2057.82 306.001   8
   1   9   7 21313.6 725.571   6
   1   9   7 18891.8 1025.58   8
   1   9   8 14024.6 890.248   8
   1   9   9 7915.11 687.649   8
   1   9  10 16636.4 1039.84   8
   1   9  11 447.644 208.154   8
   1  10 -11 539.085 203.467   2
   1  10 -10 14570.1 1057.74   2
   1  10  -9 3784.73 530.472   2
   1  10  -8 12087.9 931.609   2
   1  10  -7 19252.7 1162.80   2
   1  10  -7 21556.8 1042.58   6
   1  10  -6 4064.97 488.430   2
   1  10  -6 4908.69 473.345   6
   1  10  -5 43671.9 1623.61   2
   1  10  -5 42986.3 1502.89   6
   1  10  -4 1457.13 250.005   6
   1  10  -4 1258.63 242.379   2
   1  10  -3 22522.3 978.574   6
   1  10  -3 22681.6 975.338   2
   1  10  -2 11699.3 666.393   6
   1  10  -2 11278.7 623.243   2
   1  10  -1 12126.2 669.582   6
   1  10  -1 12505.3 632.349   2
   1  10   0 41648.0 1345.75   6
   1  10   0 42095.0 1278.56   2
   1  10   1 1215.26 223.571   8
   1  10   1 1373.62 214.942   6
   1  10   1 1267.49 192.293   2
   1  10   2 46885.5 1419.56   6
   1  10   2 48643.3 1405.13   2
   1  10   2 48993.6 1602.95   8
   1  10   3 1540.14 260.991   8
   1  10   3 1634.75 225.705   6
   1  10   4 31046.9 1295.21   8
   1  10   4 32082.5 1065.51   6
   1  10   5 14373.3 647.220   6
   1  10   5 13361.0 837.593   8
   1  10   6 10497.9 527.468   6
   1  10   6 9628.98 721.042   8
   1  10   7 21061.5 1136.26   8
   1  10   8 209.538 169.546   8
   1  10   9 14993.2 993.223   8
   1  10  10 1723.55 348.685   8
   1  11 -10 11483.4 990.436   2
   1  11  -9 183.157 181.939   2
   1  11  -8 16132.8 1117.14   2
   1  11  -7 2562.10 411.701   2
   1  11  -6 20449.6 1150.35   2
   1  11  -6 21351.1 1065.73   6
   1  11  -5 16673.4 965.626   2
   1  11  -5 16774.4 917.506   6
   1  11  -4 12807.9 768.041   6
   1  11  -4 10943.6 724.879   2
   1  11  -3 28966.9 1180.41   6
   1  11  -3 26953.0 1117.16   2
   1  11  -2 2759.41 340.578   6
   1  11  -2 2577.69 309.335   2
   1  11  -1 26339.5 1077.98   6
   1  11  -1 25013.5 996.799   2
   1  11   0 2219.67 290.020   6
   1  11   0 2158.05 264.855   2
   1  11   1 19562.4 967.270   8
   1  11   1 18722.4 858.532   6
   1  11   1 18738.8 815.215   2
   1  11   2 16611.9 912.326   8
   1  11   2 15486.7 763.161   6
   1  11   3 5910.43 541.909   8
   1  11   3 5492.94 429.776   6
   1  11   4 23363.4 1140.91   8
   1  11   4 21196.5 874.149   6
   1  11   5 142.229 136.554   8
   1  11   5 137.538 93.4009   6
   1  11   6 18566.5 1076.15   8
   1  11   7 4641.86 540.692   8
   1  11   8 9583.81 802.048   8
   1  12  -9 8194.60 839.395   2
   1  12  -8 4423.83 595.004   2
   1  12  -7 3344.72 492.050   2
   1  12  -6 18568.3 1107.72   2
   1  12  -5 637.838 191.988   6
   1  12  -5 299.560 174.433   2
   1  12  -4 23731.9 1140.41   6
   1  12  -4 23780.4 1120.00   2
   1  12  -3 3745.86 431.815   6
   1  12  -3 3887.54 411.090   2
   1  12  -2 15938.9 869.389   6
   1  12  -2 14388.4 779.513   2
   1  12  -1 10416.4 681.729   6
   1  12  -1 10036.4 618.666   2
   1  12   0 8591.13 614.588   6
   1  12   0 8638.58 561.193   2
   1  12   1 18690.9 915.563   6
   1  12   1 21129.0 903.304   2
   1  12   2 219.850 158.528   8
   1  12   2 23.5599 98.4793   6
   1  12   3 19553.5 1081.42   8
   1  12   3 18430.3 863.859   6
   1  12   4 8331.41 699.912   8
   1  12   5 11983.2 866.121   8
   1  12   6 9581.44 800.343   8
   1  13  -4 14034.2 883.012   6
   1  13  -3 3689.13 456.467   6
   1  13  -2 19875.6 1031.97   6
   1  13  -1 166.412 135.373   6
   1  13   0 14099.6 822.497   6
   1  13   1 4396.29 442.407   6
   1  13   2 8679.92 613.225   6
   1  13   4 2131.61 393.326   8
   1  14  -2 2643.84 387.131   6
   1  14  -1 3746.39 453.773   6
   1  14   0 10577.1 744.897   6
   1  14   1 661.053 214.485   6
   2 -12  -3 6713.50 652.437   7
   2 -12  -2 9381.37 771.384   7
   2 -12  -1-104.035 184.256   7
   2 -12   0 11601.8 833.112   7
   2 -12   1 1706.36 310.161   7
   2 -12   2 12877.5 894.301   7
   2 -12   7 11561.3 791.166   1
   2 -11  -5 9665.62 778.241   7
   2 -11  -4 216.466 148.457   7
   2 -11  -3 13049.0 896.627   7
   2 -11  -2 4398.40 495.845   7
   2 -11  -1 12828.7 842.674   7
   2 -11   0 13406.4 855.462   7
   2 -11   1 3246.32 419.595   7
   2 -11   2 14993.6 910.426   7
   2 -11   3-179.268 173.077   7
   2 -11   4 24306.2 1029.43   1
   2 -11   5 3478.70 382.063   1
   2 -11   6 10373.7 707.359   1
   2 -11   7 8820.94 683.470   1
   2 -11   8 840.648 227.650   1
   2 -11   9 17721.9 1058.11   1
   2 -10  -7 66.5347 142.547   7
   2 -10  -6 10943.2 829.690   7
   2 -10  -5 4593.34 523.997   7
   2 -10  -4 11430.4 807.306   7
   2 -10  -3 12307.8 824.514   7
   2 -10  -2 4693.00 489.597   7
   2 -10  -1 20751.2 1052.02   7
   2 -10   0 545.999 174.017   7
   2 -10   1 31502.3 1295.91   7
   2 -10   2 7869.24 611.559   7
   2 -10   2 7647.66 473.003   1
   2 -10   3 19228.4 993.217   7
   2 -10   3 17900.6 807.076   1
   2 -10   4 22088.7 958.488   1
   2 -10   5 2569.69 324.416   1
   2 -10   6 30493.6 1250.69   1
   2 -10   7 525.368 175.585   1
   2 -10   8 15100.1 921.735   1
   2 -10   9 6440.00 611.303   1
   2 -10  10 8271.16 724.180   1
   2  -9  -8 5435.93 493.929   5
   2  -9  -7 10069.1 650.103   5
   2  -9  -6 8284.09 683.516   7
   2  -9  -6 10852.1 641.217   5
   2  -9  -5 1948.41 330.517   7
   2  -9  -5 1746.52 240.727   5
   2  -9  -4 17632.0 967.946   7
   2  -9  -4 16038.1 736.843   5
   2  -9  -3 438.537 135.621   7
   2  -9  -3 220.710 99.4882   5
   2  -9  -2 28036.1 1199.37   7
   2  -9  -2 26891.2 908.583   5
   2  -9  -1 10460.4 401.525   3
   2  -9  -1 10551.2 690.729   7
   2  -9  -1 10679.4 501.322   5
   2  -9   0 14399.7 799.081   7
   2  -9   0 13346.8 463.612   3
   2  -9   0 13000.3 512.276   1
   2  -9   0 13944.9 553.608   5
   2  -9   1 38704.9 950.718   3
   2  -9   1 35818.6 1073.21   1
   2  -9   1 36260.6 1003.46   5
   2  -9   1 38474.1 1387.00   7
   2  -9   2 2090.70 287.836   7
   2  -9   2 2325.58 249.869   1
   2  -9   3 44529.9 1541.73   7
   2  -9   3 43128.1 1341.65   1
   2  -9   4 1084.96 190.202   1
   2  -9   5 41757.1 1426.30   1
   2  -9   6 12376.3 739.445   1
   2  -9   7 17203.0 922.350   1
   2  -9   8 19909.4 1042.24   1
   2  -9   9 262.191 156.616   1
   2  -9  10 17683.2 1053.47   1
   2  -9  11 817.045 276.467   1
   2  -8 -10 8216.19 655.941   5
   2  -8  -9 8855.24 660.990   5
   2  -8  -8 2198.92 319.093   5
   2  -8  -7 22392.3 995.028   5
   2  -8  -6 1592.11 200.222   3
   2  -8  -6 1439.49 239.604   5
   2  -8  -5 12831.5 552.207   3
   2  -8  -5 13843.4 689.114   5
   2  -8  -4 10702.5 710.023   7
   2  -8  -4 10852.2 473.985   3
   2  -8  -4 11480.7 594.194   5
   2  -8  -3 12432.7 752.748   7
   2  -8  -3 12381.3 477.402   3
   2  -8  -3 13094.6 613.407   5
   2  -8  -2 52417.4 1667.87   7
   2  -8  -2 50556.1 1167.10   3
   2  -8  -2 51152.2 1370.94   5
   2  -8  -1 9469.46 346.178   1
   2  -8  -1 9777.17 621.763   7
   2  -8  -1 9602.48 362.564   3
   2  -8  -1 9068.91 478.842   6
   2  -8  -1 9141.24 456.808   5
   2  -8   0 83977.4 1823.22   1
   2  -8   0 85537.4 1888.07   5
   2  -8   0 87244.3 2272.98   7
   2  -8   0 84476.8 1713.73   3
   2  -8   1 1057.30 209.826   7
   2  -8   1 909.924 152.712   1
   2  -8   1 1100.42 113.943   3
   2  -8   2 63395.3 1832.93   7
   2  -8   2 63527.2 1475.91   5
   2  -8   2 62868.8 1622.49   1
   2  -8   3 13341.2 738.296   7
   2  -8   3 14287.1 544.926   5
   2  -8   3 13965.6 661.051   1
   2  -8   3 15262.3 678.135   4
   2  -8   4 9366.01 442.697   5
   2  -8   4 8638.88 540.689   1
   2  -8   4 9986.15 504.306   4
   2  -8   5 40735.7 1366.92   1
   2  -8   6 459.947 153.932   1
   2  -8   7 32538.5 1292.63   1
   2  -8   8 8706.82 656.525   1
   2  -8   9 19096.5 1030.78   1
   2  -8  10 20022.3 1096.64   1
   2  -8  11 9628.71 767.679   1
   2  -8  12 16308.3 1048.12   1
   2  -7 -11 206.278 122.756   5
   2  -7 -10 17293.3 963.089   5
   2  -7  -9 732.763 210.226   5
   2  -7  -8 12967.2 758.764   5
   2  -7  -7 6253.23 412.661   3
   2  -7  -7 6520.20 505.993   5
   2  -7  -6 7078.36 416.595   3
   2  -7  -6 7872.52 522.088   5
   2  -7  -5 19281.4 689.255   3
   2  -7  -5 20144.8 840.807   5
   2  -7  -4 151.547 68.2513   3
   2  -7  -4 175.423 88.7814   5
   2  -7  -3 52010.1 1663.23   7
   2  -7  -3 52547.8 1220.58   6
   2  -7  -3 52477.5 1223.64   3
   2  -7  -3 53319.1 1435.28   5
   2  -7  -2 6452.68 490.884   7
   2  -7  -2 6628.74 347.382   6
   2  -7  -2 6792.00 303.863   3
   2  -7  -2 6747.95 399.717   5
   2  -7  -1 79429.1 1592.65   1
   2  -7  -1 80680.2 2115.07   7
   2  -7  -1 76932.7 1797.34   6
   2  -7  -1 79925.3 1597.86   3
   2  -7  -1 80573.5 1822.08   5
   2  -7   0 38179.0 1272.51   7
   2  -7   0 37962.7 865.968   3
   2  -7   0 37427.9 1091.75   6
   2  -7   0 37430.1 966.025   1
   2  -7   1 28412.1 1063.19   7
   2  -7   1 28987.7 720.273   3
   2  -7   1 29213.4 964.948   6
   2  -7   1 28487.8 866.720   1
   2  -7   2 61140.8 1719.49   7
   2  -7   2 58743.2 1532.29   1
   2  -7   2 64659.6 1652.88   4
   2  -7   3 4375.88 386.882   7
   2  -7   3 4646.35 285.555   5
   2  -7   3 4838.30 359.110   1
   2  -7   3 4986.72 346.169   4
   2  -7   4 25075.4 1022.45   7
   2  -7   4 25367.4 805.770   5
   2  -7   4 26036.8 960.448   1
   2  -7   4 26970.7 833.005   4
   2  -7   5 15590.9 612.531   5
   2  -7   5 16508.8 565.204   4
   2  -7   5 15184.2 743.738   1
   2  -7   6 26025.8 878.588   5
   2  -7   6 28636.1 699.977   4
   2  -7   6 26292.8 1065.44   1
   2  -7   7 31645.3 1221.23   1
   2  -7   8 12008.5 739.842   1
   2  -7   9 56133.4 1865.96   1
   2  -7  10 622.419 224.942   1
   2  -7  11 29076.3 1347.94   1
   2  -7  12 1828.89 331.987   1
   2  -7  13 9526.75 801.116   1
   2  -6 -11 9281.64 722.882   5
   2  -6 -10 9266.08 683.984   5
   2  -6  -9 7374.71 577.729   5
   2  -6  -8 18781.5 912.255   5
   2  -6  -7 743.873 182.730   5
   2  -6  -6 58749.4 1681.02   5
   2  -6  -5 5373.91 402.484   5
   2  -6  -4 42421.8 1086.37   3
   2  -6  -4 44403.8 1285.69   5
   2  -6  -3 21121.3 585.112   6
   2  -6  -3 20735.1 623.490   3
   2  -6  -3 21581.9 781.537   5
   2  -6  -2 44386.2 1376.91   7
   2  -6  -2 45608.2 1052.02   6
   2  -6  -2 43633.9 977.780   3
   2  -6  -2 40528.0 810.299   1
   2  -6  -2 44695.5 1188.10   5
   2  -6  -1 76418.8 1518.33   1
   2  -6  -1 79599.4 1986.61   7
   2  -6  -1 76473.9 1680.53   6
   2  -6  -1 74600.3 1499.80   3
   2  -6   0 1992.06 246.279   7
   2  -6   0 1665.10 115.256   3
   2  -6   0 1878.12 190.575   6
   2  -6   0 2050.34 163.519   1
   2  -6   0 2297.54 254.873   4
   2  -6   1 102427. 2404.21   7
   2  -6   1 104415. 2270.30   6
   2  -6   1 101210. 1946.75   3
   2  -6   1 100714. 2161.20   1
   2  -6   2 39124.9 1229.40   7
   2  -6   2 41055.0 1180.67   6
   2  -6   2 37520.2 1088.71   1
   2  -6   2 40998.4 1147.92   4
   2  -6   3 34473.6 1139.72   7
   2  -6   3 33236.0 926.055   5
   2  -6   3 34706.8 1061.10   1
   2  -6   3 35689.8 993.201   4
   2  -6   4 36194.2 1226.28   7
   2  -6   4 38366.3 1037.44   5
   2  -6   4 38650.2 1186.23   1
   2  -6   4 39233.2 1006.23   4
   2  -6   5 1866.19 150.040   4
   2  -6   5 1815.69 191.428   5
   2  -6   5 2178.03 256.054   1
   2  -6   6 111454. 2624.00   1
   2  -6   6 108286. 2380.28   5
   2  -6   6 109225. 1999.14   4
   2  -6   7 78.5750 88.7977   1
   2  -6   7 96.3237 78.1945   5
   2  -6   8 75031.2 2118.95   1
   2  -6   9 9265.96 645.681   1
   2  -6  10 38324.1 1484.58   1
   2  -6  11 19602.1 1051.79   1
   2  -6  12 3909.30 476.650   1
   2  -6  13 18441.4 1080.70   1
   2  -5 -12 6896.46 644.321   5
   2  -5 -11 11483.0 789.483   5
   2  -5 -10 74.8365 94.7726   5
   2  -5  -9 15118.9 831.788   5
   2  -5  -8 6784.68 525.680   5
   2  -5  -7 15180.3 757.756   5
   2  -5  -6 35024.3 1182.23   5
   2  -5  -5 37258.9 1187.77   5
   2  -5  -4 85133.4 2025.97   5
   2  -5  -3 2049.25 128.556   6
   2  -5  -3 1844.19 153.551   3
   2  -5  -3 2014.74 212.869   5
   2  -5  -2 112701. 2170.44   6
   2  -5  -2 111533. 2135.64   3
   2  -5  -2 113888. 2392.76   5
   2  -5  -1 18325.5 748.807   7
   2  -5  -1 17586.8 559.091   6
   2  -5  -1 16934.6 453.842   3
   2  -5  -1 20311.6 789.773   4
   2  -5  -1 19160.5 765.477   2
   2  -5  -1 17794.8 480.684   1
   2  -5   0 68577.7 1663.74   2
   2  -5   0 64584.9 1640.17   7
   2  -5   0 62175.8 1439.01   6
   2  -5   0 61331.0 1212.70   3
   2  -5   0 63062.3 1359.94   1
   2  -5   0 69000.9 1656.27   4
   2  -5   1 57925.9 1559.70   8
   2  -5   1 58400.2 1538.97   7
   2  -5   1 64540.0 1582.10   2
   2  -5   1 56497.6 1147.15   3
   2  -5   1 59634.8 1428.56   6
   2  -5   1 59423.8 1353.67   1
   2  -5   1 63087.8 1506.76   4
   2  -5   2 4209.78 333.004   8
   2  -5   2 4416.88 333.173   7
   2  -5   2 4446.31 336.980   2
   2  -5   2 4368.38 307.359   6
   2  -5   2 4442.02 289.843   1
   2  -5   2 4293.42 284.182   4
   2  -5   3 95135.3 2289.13   8
   2  -5   3 98568.5 2310.93   7
   2  -5   3 105350. 2297.19   6
   2  -5   3 104892. 2347.89   2
   2  -5   3 100043. 2091.21   5
   2  -5   3 103101. 2228.93   1
   2  -5   3 102591. 2098.24   4
   2  -5   4 109.384 71.4002   1
   2  -5   4 110.715 39.1716   4
   2  -5   5 82293.5 1857.82   5
   2  -5   5 82590.8 1590.98   4
   2  -5   5 82243.1 2006.94   1
   2  -5   6 14169.4 686.538   1
   2  -5   6 14429.0 596.461   5
   2  -5   7 42698.0 1372.60   1
   2  -5   7 43149.5 1242.90   5
   2  -5   8 41010.4 1381.26   1
   2  -5   9 5960.47 487.796   1
   2  -5  10 67122.3 2029.23   1
   2  -5  11 945.168 238.868   1
   2  -5  12 21962.8 1116.96   1
   2  -5  13 10824.1 792.034   1
   2  -5  14 4544.49 539.393   1
   2  -4 -12 12934.3 858.233   5
   2  -4 -11 4614.16 492.300   5
   2  -4 -10 17486.6 922.862   5
   2  -4  -9 21858.9 1004.32   5
   2  -4  -8 11976.9 682.995   5
   2  -4  -7 37920.9 1270.60   5
   2  -4  -6 57.3855 93.1174   5
   2  -4  -5 128032. 2803.92   5
   2  -4  -4 17132.8 683.044   5
   2  -4  -3 64666.9 1238.90   6
   2  -4  -3 68092.6 1622.64   5
   2  -4  -3 74585.7 1800.67   2
   2  -4  -3 73907.9 1761.35   8
   2  -4  -2 53832.5 1121.68   6
   2  -4  -2 52962.4 1136.16   3
   2  -4  -2 55921.8 1359.17   5
   2  -4  -2 59923.6 1523.82   2
   2  -4  -2 60845.6 1540.12   4
   2  -4  -2 57744.7 1489.59   8
   2  -4  -1 22193.2 604.496   6
   2  -4  -1 21664.0 506.775   3
   2  -4  -1 24456.9 830.731   4
   2  -4  -1 21873.5 544.157   1
   2  -4  -1 24361.5 830.814   8
   2  -4   0 100326. 2009.35   1
   2  -4   0 102824. 2075.55   6
   2  -4   0 105397. 2307.99   8
   2  -4   1 16605.1 650.220   8
   2  -4   1 16175.9 376.073   3
   2  -4   1 17249.8 576.330   6
   2  -4   1 15700.5 521.789   1
   2  -4   1 17439.4 606.280   4
   2  -4   2 165397. 3448.04   8
   2  -4   2 179266. 3392.04   6
   2  -4   2 170048. 3322.51   1
   2  -4   2 176376. 3305.40   4
   2  -4   3 70508.2 1642.44   6
   2  -4   3 70649.0 1452.35   4
   2  -4   3 66116.6 1501.91   5
   2  -4   3 66756.8 1579.85   1
   2  -4   4 45324.2 1145.14   5
   2  -4   4 47358.5 1278.48   6
   2  -4   4 45922.7 1239.08   1
   2  -4   4 46235.3 982.624   4
   2  -4   5 72706.7 1352.02   4
   2  -4   5 78398.3 1727.73   5
   2  -4   5 76838.1 1828.77   1
   2  -4   6 14584.4 663.050   1
   2  -4   6 14302.6 595.168   5
   2  -4   7 144918. 3266.14   1
   2  -4   7 158849. 3202.26   5
   2  -4   8 2522.67 292.180   1
   2  -4   9 51555.1 1596.50   1
   2  -4  10 21415.5 978.926   1
   2  -4  11 16341.1 881.061   1
   2  -4  12 36447.0 1435.05   1
   2  -4  13 774.324 210.718   1
   2  -4  14 20173.8 1104.82   1
   2  -4  15 3134.46 456.082   1
   2  -3 -12 13982.7 887.118   5
   2  -3 -11 3372.04 406.165   5
   2  -3 -10 36327.6 1373.86   5
   2  -3  -9 1357.67 241.662   5
   2  -3  -8 38620.5 1316.91   5
   2  -3  -7 11030.3 610.857   5
   2  -3  -6 31700.7 1062.34   5
   2  -3  -5 51944.0 1437.50   5
   2  -3  -5 56010.6 1452.70   8
   2  -3  -4 42411.6 1181.00   8
   2  -3  -4 39856.4 1143.93   5
   2  -3  -3 179919. 3588.24   5
   2  -3  -3 188907. 3660.72   8
   2  -3  -2 36575.0 748.227   6
   2  -3  -2 38159.2 1062.06   8
   2  -3  -1 78579.9 1577.88   6
   2  -3  -1 87027.1 1872.29   8
   2  -3  -1 78537.1 1492.82   3
   2  -3  -1 81689.2 1553.61   1
   2  -3  -1 85796.6 1869.64   4
   2  -3   0 18381.6 647.221   8
   2  -3   0 18307.3 496.950   1
   2  -3   0 17085.1 515.338   6
   2  -3   0 18687.1 626.584   4
   2  -3   1 14598.2 566.035   8
   2  -3   1 15101.0 498.247   6
   2  -3   1 14808.7 475.824   1
   2  -3   1 15447.3 522.990   4
   2  -3   2 99955.5 2051.12   6
   2  -3   2 96444.4 2004.11   1
   2  -3   2 100050. 1958.09   4
   2  -3   3 5971.28 332.127   6
   2  -3   3 5072.16 274.636   5
   2  -3   3 5418.88 308.373   1
   2  -3   3 5795.88 237.309   4
   2  -3   4 236992. 4127.86   4
   2  -3   4 237594. 4411.97   5
   2  -3   4 236010. 4492.13   1
   2  -3   5 10928.1 477.961   5
   2  -3   5 10060.3 491.393   1
   2  -3   6 111145. 2381.17   5
   2  -3   6 109173. 2442.13   1
   2  -3   7 58708.0 1515.85   5
   2  -3   7 55538.2 1537.30   1
   2  -3   8 39977.1 1263.29   1
   2  -3   9 58214.1 1679.26   1
   2  -3  10 1163.89 203.073   1
   2  -3  11 42376.3 1476.20   1
   2  -3  12 5035.91 472.598   1
   2  -3  13 20137.1 1031.77   1
   2  -3  14 10042.4 732.080   1
   2  -3  15 3134.59 430.115   1
   2  -2 -13 19574.0 1086.24   5
   2  -2 -12 318.694 163.188   5
   2  -2 -11 26501.5 1177.52   5
   2  -2 -10 10584.7 679.296   5
   2  -2  -9 30184.3 1162.72   5
   2  -2  -8 31385.6 1144.86   5
   2  -2  -7 6217.83 440.091   5
   2  -2  -6 61046.1 1612.35   5
   2  -2  -5 2820.89 259.860   5
   2  -2  -5 3001.51 286.650   4
   2  -2  -4 116222. 2516.88   5
   2  -2  -4 122685. 2491.97   8
   2  -2  -3 60180.9 1452.93   5
   2  -2  -3 63050.3 1448.22   8
   2  -2  -2 82778.7 1565.67   6
   2  -2  -2 90754.0 1900.96   8
   2  -2  -1 236337. 4235.78   6
   2  -2  -1 236897. 4269.49   1
   2  -2  -1 245224. 4507.08   8
   2  -2   0 20743.3 538.424   1
   2  -2   0 21633.5 659.864   8
   2  -2   0 22834.6 658.288   4
   2  -2   1 198039. 3690.51   1
   2  -2   1 211885. 3746.48   4
   2  -2   2 23590.7 655.145   1
   2  -2   2 24376.4 604.821   4
   2  -2   3 216632. 3745.58   4
   2  -2   3 208076. 3920.72   5
   2  -2   3 209904. 3949.23   1
   2  -2   4 192716. 3603.03   5
   2  -2   4 187423. 3622.34   1
   2  -2   5 91890.2 1960.31   5
   2  -2   5 87428.9 1962.24   1
   2  -2   6 119150. 2483.15   5
   2  -2   6 113262. 2476.81   1
   2  -2   7 2059.76 229.661   6
   2  -2   7 2468.40 246.438   1
   2  -2   7 2330.29 238.619   5
   2  -2   8 91590.5 2178.85   1
   2  -2   9 13992.5 678.747   1
   2  -2  10 24992.9 992.387   1
   2  -2  11 29667.4 1144.59   1
   2  -2  12 12771.3 741.005   1
   2  -2  13 38020.0 1436.19   1
   2  -2  14-80.2996 99.5678   1
   2  -2  15 21243.5 1109.48   1
   2  -2  16 5867.74 590.287   1
   2  -1 -13 10653.0 776.237   5
   2  -1 -12 11024.9 762.009   5
   2  -1 -11 22271.7 1052.64   5
   2  -1 -10 749.057 179.116   5
   2  -1  -9 43724.7 1432.68   5
   2  -1  -8 2363.55 278.839   5
   2  -1  -7 39752.1 1236.77   5
   2  -1  -6 29329.8 973.537   5
   2  -1  -5 30944.1 967.638   5
   2  -1  -5 32668.7 1016.65   4
   2  -1  -4 157711. 3189.39   5
   2  -1  -4 163056. 3085.21   8
   2  -1  -3 10411.8 445.631   5
   2  -1  -3 11265.4 416.106   8
   2  -1  -2 328292. 5688.77   3
   2  -1  -2 321445. 5554.40   6
   2  -1  -1 110351. 2156.20   8
   2  -1  -1 111522. 1983.88   3
   2  -1   0 110737. 2150.29   8
   2  -1   0 111195. 2060.69   1
   2  -1   1 99911.1 1925.84   4
   2  -1   1 100904. 1911.24   1
   2  -1   2 54304.2 1097.86   4
   2  -1   2 53806.7 1163.01   1
   2  -1   3 143653. 2734.64   1
   2  -1   4 2397.53 187.723   1
   2  -1   5 216924. 4085.60   1
   2  -1   6 25040.3 795.486   1
   2  -1   7 35396.9 1064.79   5
   2  -1   7 33072.8 1010.26   1
   2  -1   8 54976.0 1464.77   1
   2  -1   9 13688.2 646.093   1
   2  -1  10 44411.9 1370.91   1
   2  -1  11 1949.68 257.583   1
   2  -1  12 52653.9 1640.13   1
   2  -1  13 7736.58 575.633   1
   2  -1  14 23871.7 1104.03   1
   2  -1  15 16054.4 921.574   1
   2  -1  16 2656.82 387.893   1
   2   0 -13 411.177 165.337   5
   2   0 -12 23663.2 1119.62   5
   2   0 -11 1203.07 253.316   5
   2   0 -10 27553.1 1118.49   5
   2   0  -9 18622.4 846.865   5
   2   0  -8 28540.4 1042.39   5
   2   0  -7 56791.8 1558.30   5
   2   0  -6 6051.67 360.942   3
   2   0  -6 5916.65 380.894   5
   2   0  -6 6622.44 403.092   4
   2   0  -5 114371. 2334.81   3
   2   0  -5 109260. 2396.85   5
   2   0  -5 113073. 2419.86   4
   2   0  -4 23137.1 682.016   3
   2   0  -4 22348.7 531.411   6
   2   0  -4 22777.2 735.387   5
   2   0  -4 24658.3 769.917   4
   2   0  -3 213391. 3763.63   8
   2   0  -3 209341. 3813.97   3
   2   0  -3 209773. 3651.82   6
   2   0  -3 208256. 3916.64   5
   2   0  -2 132203. 2420.06   3
   2   0  -2 129713. 2316.00   6
   2   0  -2 129210. 2404.01   8
   2   0  -1 56971.1 1139.53   8
   2   0  -1 55204.1 1098.78   3
   2   0  -1 56260.0 1080.54   6
   2   0   0 516491. 8719.60   3
   2   0   0 504726. 8807.34   1
   2   0   1 1390.55 108.017   1
   2   0   2 251251. 4470.71   1
   2   0   3 56327.4 1213.07   1
   2   0   4 85937.7 1764.74   1
   2   0   5 179043. 3401.56   1
   2   0   6 29180.5 851.640   1
   2   0   7 124730. 2593.46   1
   2   0   8 109.360 61.0946   1
   2   0   9 83223.5 1993.68   1
   2   0  10 8523.69 502.731   1
   2   0  11 16016.9 747.414   1
   2   0  12 45047.0 1450.41   1
   2   0  13 6135.13 496.378   1
   2   0  14 32755.3 1281.05   1
   2   0  15 2584.42 350.931   1
   2   0  16 12514.2 813.494   1
   2   1 -13 14825.6 909.169   5
   2   1 -12 14708.6 864.124   5
   2   1 -11 5639.38 494.393   5
   2   1 -10 16862.3 836.396   5
   2   1  -9 28.8574 76.8692   5
   2   1  -8 58930.3 1640.64   5
   2   1  -7 20025.5 758.908   4
   2   1  -7 17812.6 750.855   5
   2   1  -6 105087. 2295.70   4
   2   1  -6 104919. 2271.56   3
   2   1  -6 101726. 2296.74   5
   2   1  -5 116309. 2434.46   4
   2   1  -5 112722. 2216.19   6
   2   1  -5 118551. 2396.22   3
   2   1  -5 112438. 2421.44   5
   2   1  -4 15066.9 563.233   4
   2   1  -4 15397.5 533.820   3
   2   1  -4 14624.4 441.723   6
   2   1  -4 14265.0 543.120   5
   2   1  -3 437622. 7606.82   4
   2   1  -3 416719. 7391.44   6
   2   1  -3 423626. 7552.81   5
   2   1  -3 437232. 7512.29   3
   2   1  -2 1600.89 126.491   3
   2   1  -2 1385.54 103.144   6
   2   1  -2 1309.50 125.692   5
   2   1  -2 1333.72 77.4093   8
   2   1  -1 341300. 5924.25   6
   2   1   0 44017.2 926.903   6
   2   1   0 44354.3 918.639   2
   2   1   1 100243. 1751.18   2
   2   1   1 97231.3 1736.44   7
   2   1   1 94172.7 1810.71   1
   2   1   2 13459.2 380.362   2
   2   1   2 13196.4 398.241   1
   2   1   3 12462.6 399.406   1
   2   1   4 104692. 2052.75   1
   2   1   5 6707.58 312.874   1
   2   1   6 122191. 2450.92   1
   2   1   7 57319.2 1381.71   1
   2   1   8 44563.8 1196.67   1
   2   1   9 96528.4 2185.64   1
   2   1  10 21424.0 817.951   1
   2   1  11 39688.2 1250.79   1
   2   1  12 896.359 164.279   1
   2   1  13 23383.5 981.837   1
   2   1  14 10483.6 658.154   1
   2   1  15 4228.19 426.625   1
   2   1  16 15541.1 877.709   1
   2   2 -14 4915.52 541.088   5
   2   2 -13 13970.9 866.498   5
   2   2 -12 114.452 134.409   5
   2   2 -11 19108.3 936.867   5
   2   2 -10 1445.92 238.698   5
   2   2  -9 32874.5 1159.31   5
   2   2  -8 44853.3 1357.27   5
   2   2  -7 13425.1 620.692   5
   2   2  -6 182815. 3566.62   3
   2   2  -6 173939. 3399.30   6
   2   2  -6 177372. 3560.01   5
   2   2  -5 4895.13 272.069   6
   2   2  -5 4515.46 303.028   5
   2   2  -4 270754. 4840.79   6
   2   2  -4 263454. 4918.27   5
   2   2  -3 48113.4 1073.97   6
   2   2  -3 47516.9 1115.10   5
   2   2  -2 217751. 3960.86   6
   2   2  -2 222475. 3982.55   5
   2   2  -1 81037.0 1603.76   6
   2   2   0 4179.34 201.292   6
   2   2   0 2949.57 127.014   2
   2   2   1 406484. 7083.02   6
   2   2   2 15781.4 450.195   5
   2   2   2 14759.7 434.455   1
   2   2   3 113620. 2152.89   1
   2   2   4 76710.7 1559.41   1
   2   2   5 37933.9 919.517   1
   2   2   6 135564. 2641.72   1
   2   2   7 6378.51 333.362   1
   2   2   8 124263. 2561.22   1
   2   2   9 3884.42 292.076   1
   2   2  10 57777.9 1507.93   1
   2   2  11 25886.0 929.335   1
   2   2  12 9321.96 540.847   1
   2   2  13 33511.0 1186.77   1
   2   2  14 559.604 173.993   1
   2   2  15 15351.8 818.942   1
   2   2  15 14292.6 992.712   8
   2   2  16 2085.66 399.813   8
   2   3 -14 15474.7 960.644   5
   2   3 -13 3835.70 458.502   5
   2   3 -12 9954.68 697.309   5
   2   3 -11 24453.8 1068.05   5
   2   3 -10 1464.05 243.152   5
   2   3  -9 41620.6 1343.46   5
   2   3  -8 3432.69 326.413   5
   2   3  -7 198354. 3880.90   6
   2   3  -7 197761. 3983.80   5
   2   3  -6 50130.6 1279.87   6
   2   3  -6 50360.6 1327.22   5
   2   3  -5 130867. 2641.37   6
   2   3  -5 130466. 2666.05   5
   2   3  -4 85974.9 1819.60   6
   2   3  -4 83620.0 1801.83   5
   2   3  -3 2180.00 174.757   6
   2   3  -3 1977.47 161.027   5
   2   3  -2 30701.0 799.319   6
   2   3  -2 30745.8 742.050   5
   2   3  -1 14845.6 478.065   6
   2   3  -1 14450.7 340.352   8
   2   3   0 3719.12 210.828   6
   2   3   0 3422.14 161.345   8
   2   3   1 275134. 4931.91   6
   2   3   2 40029.1 951.142   6
   2   3   2 40128.8 886.892   5
   2   3   3 315248. 5580.38   5
   2   3   3 313734. 5535.61   1
   2   3   4 2573.34 190.288   5
   2   3   4 2846.51 170.965   1
   2   3   5 289296. 5301.59   1
   2   3   5 312313. 5481.30   5
   2   3   6 993.105 135.005   5
   2   3   6 709.228 95.7144   1
   2   3   7 80077.9 1762.22   1
   2   3   7 90058.6 2009.72   5
   2   3   8 29505.9 853.986   1
   2   3   9 19131.6 681.053   1
   2   3  10 48169.8 1296.76   1
   2   3  11-15.4359 62.7038   1
   2   3  12 25145.4 927.685   1
   2   3  13 5056.02 398.657   1
   2   3  13 4902.80 538.198   8
   2   3  14 14967.2 752.322   1
   2   3  14 13824.4 957.855   8
   2   3  15 6380.92 661.009   8
   2   3  16 1800.25 376.675   8
   2   4 -14 8297.12 687.305   5
   2   4 -13 2752.29 379.454   5
   2   4 -12 18387.2 957.600   5
   2   4 -11 752.481 177.277   5
   2   4 -10 42977.6 1437.90   5
   2   4  -9 14813.0 724.981   5
   2   4  -8 26319.5 937.250   6
   2   4  -8 27663.2 984.178   5
   2   4  -7 100798. 2318.33   6
   2   4  -7 106116. 2342.06   5
   2   4  -6 11979.7 544.744   6
   2   4  -6 11695.2 523.145   5
   2   4  -5 113114. 2409.95   6
   2   4  -5 113120. 2355.82   5
   2   4  -4 10599.0 470.866   6
   2   4  -4 10668.4 424.682   5
   2   4  -3 71905.3 1623.84   6
   2   4  -3 72281.9 1500.43   5
   2   4  -2 27066.1 790.946   6
   2   4  -2 28328.6 670.862   5
   2   4  -1 41612.1 948.185   7
   2   4  -1 43994.7 1073.30   6
   2   4  -1 44841.5 892.168   5
   2   4  -1 44262.8 925.145   8
   2   4   0 164306. 3012.95   8
   2   4   0 161205. 2866.99   7
   2   4   0 166252. 2894.96   2
   2   4   0 164314. 3128.44   6
   2   4   1 698.919 91.7755   8
   2   4   1 698.269 102.492   6
   2   4   1 658.977 62.6479   5
   2   4   2 330499. 5808.04   6
   2   4   2 316983. 5630.51   5
   2   4   2 326742. 5826.95   8
   2   4   3 10621.6 420.467   6
   2   4   3 10493.3 366.606   5
   2   4   4 223792. 4143.68   6
   2   4   4 223540. 4107.57   5
   2   4   4 219535. 4020.90   1
   2   4   5 100512. 2111.35   6
   2   4   5 107003. 2168.08   5
   2   4   5 102552. 2010.70   1
   2   4   6 36024.3 1018.24   5
   2   4   6 33710.6 846.170   1
   2   4   7 48751.4 1150.94   1
   2   4   7 51147.3 1372.16   5
   2   4   8 109.340 56.1706   1
   2   4   9 52907.4 1301.39   1
   2   4  10 12410.8 529.435   1
   2   4  10 11492.4 721.803   8
   2   4  11 30590.8 962.372   1
   2   4  11 28783.0 1273.92   8
   2   4  12 24841.8 883.508   1
   2   4  12 23988.5 1206.51   8
   2   4  13 1470.82 295.298   8
   2   4  13 2121.93 247.543   1
   2   4  14 15348.1 1022.66   8
   2   4  15-231.127 213.658   8
   2   4  16 7987.04 798.646   8
   2   5 -14 1107.92 245.388   5
   2   5 -13 16388.3 938.591   5
   2   5 -12 10262.8 705.752   5
   2   5 -11 14216.6 791.211   5
   2   5 -10 48658.1 1539.84   5
   2   5  -9 4048.43 361.401   5
   2   5  -8 29222.2 1038.87   6
   2   5  -8 29678.1 1026.23   5
   2   5  -7 4557.18 362.484   6
   2   5  -7 5088.38 356.097   5
   2   5  -6 69027.1 1755.59   6
   2   5  -6 71548.7 1674.42   5
   2   5  -5 73025.5 1794.52   6
   2   5  -5 76467.6 1683.35   5
   2   5  -4 5105.19 337.480   6
   2   5  -4 4885.20 269.774   5
   2   5  -3 161480. 3234.64   6
   2   5  -3 162182. 2993.72   5
   2   5  -2 381.304 80.1856   7
   2   5  -2 363.994 95.5161   6
   2   5  -2 452.438 103.479   2
   2   5  -2 401.724 60.1325   5
   2   5  -1 112759. 2148.64   8
   2   5  -1 107871. 2092.98   7
   2   5  -1 111415. 2159.28   2
   2   5  -1 109972. 2302.00   6
   2   5  -1 110780. 1977.86   5
   2   5   0 9018.13 411.292   6
   2   5   0 9358.98 292.278   2
   2   5   0 8414.74 354.700   8
   2   5   1 171258. 3268.54   6
   2   5   1 171581. 2995.43   2
   2   5   1 170909. 3243.02   8
   2   5   2 116337. 2400.41   8
   2   5   2 113714. 2356.38   6
   2   5   2 116162. 2117.99   5
   2   5   2 118578. 2379.08   3
   2   5   3 38330.3 1006.92   6
   2   5   3 38828.1 879.260   5
   2   5   4 86869.0 1877.98   6
   2   5   4 87819.2 1796.87   5
   2   5   5 1300.97 155.148   6
   2   5   5 1286.07 144.283   5
   2   5   6 65909.9 1557.24   6
   2   5   6 68818.2 1623.52   5
   2   5   6 68971.9 1426.66   1
   2   5   7 16505.9 613.225   6
   2   5   7 17818.9 699.248   5
   2   5   7 16128.0 518.004   1
   2   5   7 16513.6 780.894   8
   2   5   8 22628.4 761.178   6
   2   5   8 23194.9 668.396   1
   2   5   8 22639.6 981.945   8
   2   5   9 32983.6 890.010   1
   2   5   9 33306.1 995.776   6
   2   5   9 33127.5 1277.45   8
   2   5  10 5638.22 320.825   1
   2   5  10 5981.55 382.966   6
   2   5  10 5678.86 520.851   8
   2   5  11 40201.1 1106.81   1
   2   5  11 40541.3 1196.49   6
   2   5  11 37818.5 1536.16   8
   2   5  12 99.0213 117.301   8
   2   5  12 197.283 95.6291   6
   2   5  12 236.814 73.6541   1
   2   5  13 16289.3 1041.21   8
   2   5  14 3258.89 472.792   8
   2   5  15 6528.83 700.647   8
   2   6 -14 2943.40 409.994   5
   2   6 -13 10521.3 742.880   5
   2   6 -12 859.899 210.591   5
   2   6 -11 28522.2 1160.20   5
   2   6 -10 3810.54 367.307   5
   2   6  -9 42094.2 1333.78   5
   2   6  -8 28668.8 1068.00   6
   2   6  -8 28317.6 990.966   5
   2   6  -7 5848.81 434.022   6
   2   6  -7 6982.20 417.527   5
   2   6  -6 53028.3 1503.07   6
   2   6  -6 53433.5 1354.84   5
   2   6  -5 2414.55 257.579   6
   2   6  -5 2511.22 209.956   5
   2   6  -4 73015.7 1902.40   7
   2   6  -4 68215.8 1908.36   2
   2   6  -4 73381.2 1563.09   5
   2   6  -3 19053.4 715.202   7
   2   6  -3 19343.1 738.765   6
   2   6  -3 18832.9 769.043   2
   2   6  -3 20413.5 745.371   3
   2   6  -3 19749.7 537.678   5
   2   6  -2 87404.9 1846.24   7
   2   6  -2 83534.7 1911.39   2
   2   6  -2 87212.5 1986.13   6
   2   6  -2 91269.4 1999.77   3
   2   6  -2 85870.8 1616.32   5
   2   6  -1 65804.6 1464.22   8
   2   6  -1 64523.8 1384.07   7
   2   6  -1 64756.4 1420.11   2
   2   6  -1 65112.6 1580.17   6
   2   6  -1 68951.4 1595.28   3
   2   6   0 30192.7 914.371   6
   2   6   0 30169.2 742.327   2
   2   6   0 31220.9 913.151   3
   2   6   0 30706.2 867.327   8
   2   6   1 166009. 3296.95   6
   2   6   1 169195. 3298.67   3
   2   6   1 168189. 3044.41   2
   2   6   1 162307. 3273.54   8
   2   6   2 1995.56 195.568   6
   2   6   2 1974.39 195.092   3
   2   6   2 1834.37 100.325   5
   2   6   2 1961.49 204.607   8
   2   6   3 126309. 2631.92   6
   2   6   3 129541. 2403.75   5
   2   6   3 131287. 2769.44   8
   2   6   4 24254.9 777.383   6
   2   6   4 25397.1 690.816   5
   2   6   4 24416.7 888.919   8
   2   6   5 49797.1 1267.31   6
   2   6   5 50888.2 1227.86   5
   2   6   5 49349.5 1445.21   8
   2   6   6 54503.9 1381.23   6
   2   6   6 59405.9 1427.06   5
   2   6   6 54863.5 1618.30   8
   2   6   7 6291.22 364.429   6
   2   6   7 6815.51 413.249   5
   2   6   7 6349.98 487.571   8
   2   6   8 35274.5 1029.97   6
   2   6   8 36266.2 875.342   1
   2   6   8 33736.8 1290.23   8
   2   6   9 525.642 142.334   8
   2   6   9 596.053 94.9343   1
   2   6   9 671.549 127.796   6
   2   6  10 30187.6 974.932   6
   2   6  10 31387.4 839.751   1
   2   6  10 30385.1 1312.04   8
   2   6  11 15103.6 650.834   6
   2   6  11 14680.9 924.419   8
   2   6  12 19259.8 1112.64   8
   2   6  13 19175.3 1156.39   8
   2   6  14 391.265 143.390   8
   2   7 -13 1785.15 303.490   5
   2   7 -12 9857.34 678.695   5
   2   7 -11 13660.8 773.736   5
   2   7 -10 5721.44 457.442   5
   2   7  -9 41967.2 1326.52   5
   2   7  -8 364.913 131.153   6
   2   7  -8 433.259 122.059   5
   2   7  -7 48991.7 1522.56   6
   2   7  -7 50186.8 1348.50   5
   2   7  -6 6943.17 480.324   6
   2   7  -6 6058.66 531.432   2
   2   7  -6 7252.07 387.607   5
   2   7  -5 50204.6 1560.61   7
   2   7  -5 49602.1 1444.63   6
   2   7  -5 49507.3 1198.11   5
   2   7  -4 39467.0 1251.94   7
   2   7  -4 41148.8 1255.07   6
   2   7  -4 37418.0 1313.15   2
   2   7  -4 41823.4 985.784   5
   2   7  -3 3505.73 279.372   7
   2   7  -3 2450.10 265.275   2
   2   7  -3 2991.03 293.561   6
   2   7  -3 3103.72 172.457   5
   2   7  -2 108388. 2309.41   7
   2   7  -2 111017. 2387.31   2
   2   7  -2 111913. 2507.46   6
   2   7  -1 8169.56 413.325   8
   2   7  -1 7608.42 363.192   2
   2   7  -1 8167.48 361.534   7
   2   7  -1 8693.69 471.836   6
   2   7  -1 8624.11 457.351   3
   2   7   0 76858.5 1772.95   8
   2   7   0 75480.0 1823.50   6
   2   7   0 77758.4 1816.30   3
   2   7   0 76589.9 1606.65   2
   2   7   1 33180.8 1008.84   6
   2   7   1 33465.3 1001.43   3
   2   7   1 33156.1 833.248   2
   2   7   1 32983.4 1009.90   8
   2   7   2 33145.2 999.787   6
   2   7   2 34425.1 1014.27   3
   2   7   2 32169.5 1037.56   8
   2   7   3 118802. 2500.10   6
   2   7   3 116365. 2175.58   5
   2   7   3 115122. 2623.11   8
   2   7   4 10403.0 487.677   6
   2   7   4 9805.55 379.102   5
   2   7   4 9723.25 562.714   8
   2   7   5 56263.1 1423.44   6
   2   7   5 56482.7 1325.24   5
   2   7   5 56028.8 1642.22   8
   2   7   6 193.304 138.809   8
[truncated: 1,795,796 more chars]
